# Supplementary material for: Modeling single-cell phenotypes links yeast stress acclimation to transcriptional repression and pre-stress cellular states
Source: eLife. 2022 Nov 9;11:e82017. doi: 10.7554/eLife.82017 (PMC9678356; doi:10.7554/eLife.82017)
Supplement: Figure 4—source data 1. [file elife-82017-fig4-data1.zip › BergenKocik_Figure4_SourceData.txt]

Cell number	NAME	log2 Msn2_ratio_T01	log2 Msn2_ratio_T02	log2 Msn2_ratio_T03	log2 Msn2_ratio_T04	log2 Msn2_ratio_T05	log2 Msn2_ratio_T06	log2 Msn2_ratio_T07	log2 Msn2_ratio_T08	log2 Msn2_ratio_T09	log2 Msn2_ratio_T10	log2 Msn2_ratio_T11	log2 Msn2_ratio_T12	log2 Msn2_ratio_T13	log2 Msn2_ratio_T14	log2 Msn2_ratio_T15	log2 Msn2_ratio_T16	log2 Msn2_ratio_T17	log2 Msn2_ratio_T18	log2 Msn2_ratio_T19	log2 Msn2_ratio_T20	log2 Msn2_ratio_T21	log2 Msn2_ratio_T22	log2 Msn2_ratio_T23	log2 Msn2_ratio_T24	log2 Msn2_ratio_T25	log2 Msn2_ratio_T26	log2 Msn2_ratio_T27	log2 Msn2_ratio_T28	log2 Msn2_ratio_T29	log2 Msn2_ratio_T30	log2 Msn2_ratio_T31	log2 Msn2_ratio_T32	log2 Msn2_ratio_T33	log2 Msn2_ratio_T34	log2 Msn2_ratio_T35	log2 Msn2_ratio_T36	log2 Msn2_ratio_T37	x	log2 Dot6_ratio_T01	log2 Dot6_ratio_T02	log2 Dot6_ratio_T03	log2 Dot6_ratio_T04	log2 Dot6_ratio_T05	log2 Dot6_ratio_T06	log2 Dot6_ratio_T07	log2 Dot6_ratio_T08	log2 Dot6_ratio_T09	log2 Dot6_ratio_T10
5	5	0.063597	0.070853	0.068797	0.080482	0.069581	0.067822	0.069057	0.065485	0.068567	0.066756	0.07445	0.072798	0.074865	0.076304	0.122012	0.149173	0.17277	0.133642	0.143535	0.116264	0.134816	0.093241	0.115654	0.087864	0.082466	0.083585	0.087282	0.086109	0.089463	0.090041	0.087539	0.08568	0.085037	0.079994	0.076338	0.073386	0.072266	0	0.085392	0.087472	0.078284	0.132672	0.100894	0.081416	0.081655	0.083445	0.083695	0.077075
21	21	0.088691	0.093869	0.083475	0.085768	0.073496	0.062672	0.06243	0.081922	0.076425	0.068869	0.07016	0.065266	0.107053	0.135758	0.193214	0.210605	0.205686	0.207698	0.176144	0.110279	0.084057	0.083268	0.082213	0.072855	0.068089	0.07381	0.066525	0.07046	0.11139	0.075166	0.086122	0.112115	0.075903	0.075692	0.071819	0.072866	0.077078	0	0.092679	0.082931	0.083525	0.081387	0.077835	0.074007	0.064568	0.069994	0.081711	0.080021
17	17	0.067515	0.071788	0.069634	0.075867	0.072667	0.077018	0.08172	0.081043	0.078055	0.096817	0.09874	0.071746	0.065899	0.096543	0.148643	0.1754	0.165551	0.157593	0.128585	0.132251	0.091876	0.085545	0.080981	0.085394	0.091834	0.09555	0.085549	0.092898	0.093985	0.098578	0.106811	0.103836	0.105839	0.099591	0.098262	0.103729	0.11741	0	0.085976	0.100547	0.079732	0.074974	0.077572	0.075319	0.081272	0.076553	0.075549	0.081918
18	18	0.068247	0.071678	0.061721	0.066414	0.061529	0.065676	0.063437	0.070322	0.064873	0.066464	0.072518	0.070667	0.068972	0.121444	0.149232	0.167376	0.171374	0.178499	0.122778	0.114722	0.109322	0.089934	0.08741	0.083083	0.085152	0.085327	0.086721	0.08385	0.081873	0.083751	0.083202	0.080367	0.081739	0.085918	0.075477	0.10896	0.093621	0	0.090227	0.080821	0.077668	0.071464	0.076847	0.092732	0.091895	0.092927	0.077454	0.08202
31	31	0.090323	0.079688	0.071637	0.058299	0.067164	0.066205	0.066378	0.059914	0.061838	0.066223	0.070128	0.073964	0.069734	0.095105	0.13822	0.156891	0.142094	0.123484	0.098229	0.080746	0.079478	0.081263	0.072782	0.073276	0.073993	0.074932	0.079909	0.079805	0.085689	0.097698	0.08785	0.076547	0.080879	0.076223	0.112493	0.101946	0.165015	0	0.092111	0.119905	0.1299	0.074646	0.078228	0.084872	0.081762	0.073551	0.072372	0.073703
22	22	0.080871	0.072176	0.070377	0.070432	0.070343	0.070171	0.074458	0.071178	0.074287	0.073165	0.075902	0.084478	0.083702	0.121712	0.14228	0.143104	0.150564	0.158911	0.153665	0.147999	0.125192	0.11337	0.094855	0.08951	0.081884	0.084869	0.080002	0.088056	0.077738	0.081063	0.078581	0.097401	0.082033	0.115485	0.073208	0.072781	0.075186	0	0.097155	0.090682	0.094363	0.098582	0.086599	0.082506	0.080473	0.086679	0.087144	0.095471
44	44	0.053246	0.052403	0.050867	0.054306	0.049734	0.052576	0.055956	0.052954	0.053551	0.055696	0.052876	0.053173	0.054196	0.107109	0.118498	0.133139	0.11616	0.083579	0.069818	0.068837	0.069172	0.069501	0.064478	0.062333	0.068559	0.067327	0.066901	0.068259	0.071652	0.071018	0.07539	0.079699	0.086726	0.090012	0.095818	0.137607	0.133484	0	0.092928	0.074081	0.075924	0.072997	0.072921	0.070635	0.065491	0.066668	0.066339	0.062662
56	56	0.060801	0.059549	0.055207	0.065194	0.058012	0.059112	0.058515	0.061366	0.063949	0.062613	0.064821	0.06432	0.074253	0.143486	0.139044	0.1541	0.112934	0.112375	0.138962	0.114403	0.081874	0.081889	0.075937	0.096391	0.085569	0.105809	0.107897	0.096933	0.095652	0.108302	0.112494	0.124606	0.105414	0.109159	0.112003	0.106881	0.11572	0	0.086184	0.079392	0.075558	0.077091	0.090563	0.066078	0.067405	0.067472	0.067705	0.070742
47	56	0.069246	0.071625	0.074636	0.073368	0.071785	0.067818	0.076856	0.06914	0.070894	0.066977	0.067969	0.072623	0.075432	0.129505	0.159208	0.172319	0.17025	0.173505	0.162813	0.158919	0.082837	0.075252	0.067557	0.065238	0.096206	0.091942	0.097864	0.101352	0.07299	0.099247	0.109171	0.086187	0.089653	0.06447	0.083848	0.082898	0.092402	0	0.090054	0.075966	0.078212	0.077698	0.078945	0.080793	0.090041	0.083745	0.073815	0.076303
51	51	0.084181	0.084218	0.080019	0.080589	0.084298	0.08008	0.085031	0.093063	0.083262	0.083063	0.080341	0.083664	0.086078	0.131598	0.155034	0.168086	0.167895	0.163447	0.161636	0.121897	0.083097	0.082082	0.073656	0.071749	0.067016	0.090974	0.088181	0.074983	0.073788	0.075537	0.081585	0.095967	0.088155	0.069965	0.070855	0.071994	0.063313	0	0.107805	0.079054	0.075239	0.075113	0.078281	0.100711	0.073677	0.084231	0.08831	0.07982
58	58	0.06691	0.061889	0.059626	0.086342	0.065778	0.057804	0.063276	0.0658	0.061783	0.06744	0.062474	0.06296	0.098779	0.142397	0.151553	0.176059	0.170153	0.161286	0.152657	0.121342	0.105873	0.069535	0.057848	0.060476	0.063186	0.069366	0.077367	0.067203	0.069133	0.064737	0.065446	0.079353	0.071919	0.084426	0.06838	0.063464	0.062806	0	0.085967	0.074458	0.072572	0.072776	0.076197	0.077085	0.080668	0.077295	0.078646	0.07736
77	77	0.080776	0.079098	0.077192	0.076269	0.066539	0.066759	0.063315	0.06749	0.070267	0.069701	0.068338	0.065283	0.075044	0.146801	0.177966	0.193131	0.191953	0.179142	0.171412	0.13087	0.125653	0.07805	0.070326	0.068519	0.080799	0.069966	0.066294	0.069915	0.104687	0.085761	0.080579	0.096921	0.088641	0.080585	0.07007	0.109879	0.091606	0	0.089141	0.073753	0.07434	0.068809	0.072194	0.070771	0.06733	0.07286	0.075388	0.078091
85	85	0.076114	0.078661	0.075962	0.07802	0.07837	0.079257	0.077371	0.074493	0.075131	0.077371	0.094904	0.090249	0.090531	0.148718	0.190466	0.192423	0.182761	0.179574	0.162924	0.122836	0.105281	0.085299	0.10926	0.08163	0.069326	0.097149	0.094656	0.069705	0.071496	0.07961	0.070166	0.072478	0.078075	0.06939	0.073334	0.068236	0.074858	0	0.070716	0.071533	0.07691	0.067461	0.075237	0.073587	0.077775	0.071073	0.073499	0.069154
79	79	0.083693	0.076876	0.083539	0.08251	0.075419	0.091024	0.074875	0.068208	0.067616	0.067156	0.070015	0.069201	0.073975	0.125789	0.154878	0.162482	0.158674	0.144685	0.144109	0.133476	0.107345	0.073924	0.085064	0.06838	0.076918	0.068059	0.083205	0.079259	0.076341	0.072397	0.070951	0.07413	0.066074	0.066531	0.068988	0.070552	0.069609	0	0.104556	0.096623	0.09327	0.10458	0.108001	0.110285	0.102507	0.078045	0.074722	0.074906
76	76	0.072196	0.070073	0.067615	0.065612	0.067523	0.06355	0.061421	0.0676	0.067372	0.073265	0.074756	0.0728	0.085967	0.159059	0.172392	0.184023	0.161358	0.171086	0.114995	0.106703	0.093078	0.097094	0.097537	0.089604	0.087655	0.116913	0.112258	0.105966	0.093057	0.094891	0.093722	0.099334	0.086024	0.086425	0.077947	0.129712	0.10148	0	0.092266	0.082033	0.072192	0.075354	0.072946	0.069925	0.074475	0.074725	0.0752	0.077294
72	72	0.075676	0.08074	0.075317	0.072308	0.068367	0.067578	0.066978	0.071168	0.068142	0.071214	0.069264	0.066033	0.063598	0.146313	0.171876	0.127691	0.146301	0.155944	0.156147	0.1182	0.132774	0.11918	0.084669	0.088393	0.083394	0.085851	0.093729	0.097899	0.115237	0.107287	0.08933	0.084627	0.089728	0.08821	0.09154	0.102522	0.09651	0	0.086537	0.084278	0.074855	0.070734	0.070716	0.072498	0.0695	0.064826	0.072474	0.074603
78	78	0.080276	0.092969	0.073243	0.085455	0.081986	0.081862	0.07347	0.069375	0.077238	0.072279	0.071768	0.072503	0.074002	0.163042	0.186795	0.202925	0.199417	0.126513	0.112215	0.091322	0.081222	0.077364	0.071391	0.076047	0.07692	0.074725	0.07937	0.079462	0.074085	0.081965	0.079283	0.085545	0.0814	0.076829	0.094304	0.073609	0.072747	0	0.1009	0.091145	0.087029	0.0818	0.079875	0.083337	0.08567	0.084871	0.081983	0.081207
121	121	0.070596	0.103353	0.063973	0.068573	0.067247	0.06869	0.059389	0.060072	0.066151	0.064336	0.061455	0.064614	0.073827	0.163589	0.181778	0.19642	0.181011	0.130631	0.076039	0.068174	0.069699	0.068763	0.06854	0.06595	0.06823	0.068122	0.082388	0.071236	0.063836	0.06396	0.126413	0.067734	0.076718	0.083953	0.084929	0.12357	0.104876	0	0.101786	0.149236	0.103678	0.100563	0.096111	0.077418	0.062289	0.060736	0.064432	0.063421
90	90	0.083126	0.077213	0.081309	0.093876	0.083183	0.083337	0.083661	0.090423	0.083955	0.080437	0.075096	0.089033	0.081289	0.112528	0.168274	0.190696	0.172182	0.153953	0.144303	0.134316	0.105405	0.094098	0.092902	0.087876	0.085258	0.081039	0.088008	0.088002	0.093714	0.084142	0.083162	0.083136	0.095216	0.088229	0.091672	0.093412	0.093557	0	0.084331	0.086527	0.080105	0.121477	0.080774	0.07512	0.070529	0.076823	0.101844	0.07195
99	99	0.060093	0.064793	0.069806	0.066589	0.072112	0.091436	0.072825	0.06877	0.088058	0.077461	0.075301	0.070895	0.080543	0.120718	0.172526	0.161613	0.145531	0.129199	0.150117	0.085697	0.097319	0.085703	0.08969	0.10564	0.119783	0.094903	0.10023	0.099631	0.102153	0.103982	0.105926	0.109891	0.115559	0.111122	0.10617	0.115076	0.113318	0	0.07134	0.074279	0.076624	0.075124	0.078952	0.106459	0.122089	0.087525	0.094333	0.084247
116	116	0.083084	0.088249	0.080535	0.0907	0.088408	0.07187	0.08319	0.091992	0.083247	0.087019	0.091497	0.093784	0.085781	0.148944	0.155844	0.152953	0.148651	0.149773	0.121433	0.125061	0.146583	0.110895	0.12099	0.104344	0.115435	0.104065	0.118939	0.097215	0.090234	0.091695	0.098814	0.09266	0.088492	0.093263	0.096686	0.093262	0.094608	0	0.089617	0.087677	0.087853	0.082997	0.085832	0.089207	0.098523	0.081819	0.078506	0.079548
118	118	0.063805	0.065937	0.06851	0.068557	0.069815	0.064772	0.072722	0.084778	0.092093	0.109081	0.093315	0.087779	0.086399	0.148069	0.160728	0.142685	0.131958	0.109183	0.100832	0.091437	0.093561	0.091787	0.091901	0.093698	0.092475	0.096207	0.088522	0.089339	0.08877	0.092625	0.094415	0.088255	0.089591	0.081218	0.082898	0.083462	0.084566	0	0.080409	0.075396	0.084687	0.105111	0.098807	0.086607	0.085192	0.091191	0.104225	0.12298
109	109	0.060669	0.056999	0.054276	0.055035	0.056133	0.059188	0.063553	0.064281	0.066371	0.073441	0.078213	0.085634	0.093647	0.141681	0.141813	0.129194	0.122585	0.131695	0.124891	0.116309	0.127281	0.122451	0.117941	0.11899	0.107895	0.10345	0.107417	0.0964	0.089306	0.090169	0.088413	0.086118	0.092795	0.083636	0.077941	0.071103	0.06909	0	0.082889	0.084758	0.088536	0.091268	0.090413	0.087195	0.08564	0.100271	0.085856	0.082787
111	111	0.056804	0.053717	0.053688	0.053072	0.050852	0.055592	0.065448	0.060092	0.063242	0.072237	0.071273	0.078796	0.097419	0.131009	0.130763	0.118602	0.115463	0.113224	0.127748	0.113434	0.115617	0.112465	0.109605	0.106375	0.100148	0.101304	0.096499	0.095332	0.07963	0.083525	0.077702	0.081564	0.087427	0.078567	0.071852	0.069375	0.064647	0	0.083233	0.078965	0.084178	0.085276	0.081958	0.080596	0.083092	0.089442	0.077165	0.076574
115	115	0.064633	0.06341	0.062535	0.065313	0.06361	0.066853	0.070342	0.075778	0.074404	0.074298	0.070745	0.074351	0.074999	0.12952	0.143448	0.158433	0.124493	0.10411	0.091292	0.090112	0.096744	0.097084	0.091028	0.089986	0.099824	0.096072	0.101027	0.099171	0.108657	0.107278	0.097147	0.103636	0.106125	0.108325	0.121368	0.106451	0.099982	0	0.073098	0.076331	0.071419	0.073322	0.076591	0.080157	0.077289	0.07959	0.076024	0.073538
138	138	0.071579	0.075769	0.075131	0.075014	0.078074	0.071777	0.068021	0.064289	0.067901	0.066486	0.066044	0.063729	0.075148	0.120244	0.128679	0.099986	0.098281	0.07799	0.074087	0.077467	0.07369	0.079896	0.079579	0.085064	0.08204	0.085229	0.089142	0.093812	0.092282	0.105888	0.102159	0.117896	0.116549	0.130006	0.122957	0.125395	0.110644	0	0.076341	0.077602	0.081325	0.080203	0.070153	0.073891	0.078603	0.074977	0.076509	0.071957
119	119	0.058317	0.055609	0.053536	0.051541	0.055438	0.05699	0.059522	0.058508	0.06074	0.059713	0.059272	0.063554	0.076987	0.101805	0.10524	0.116306	0.124589	0.115059	0.073491	0.073011	0.072127	0.072122	0.071062	0.069849	0.075322	0.072346	0.074964	0.082965	0.090432	0.104592	0.106206	0.109921	0.104558	0.097232	0.100421	0.102844	0.098516	0	0.072737	0.070329	0.071256	0.072369	0.073076	0.076989	0.072478	0.068036	0.067814	0.069807
120	120	0.057145	0.059997	0.062756	0.064602	0.059126	0.059433	0.062458	0.063076	0.063129	0.06512	0.064434	0.064795	0.074497	0.138505	0.141056	0.113258	0.141252	0.102536	0.099147	0.09094	0.089683	0.08554	0.083148	0.088408	0.090489	0.093556	0.092692	0.101506	0.099997	0.11177	0.111532	0.113492	0.10983	0.110466	0.121424	0.113557	0.110248	0	0.064772	0.067491	0.065977	0.064753	0.065679	0.065367	0.066304	0.069015	0.070479	0.065561
130	130	0.058908	0.058693	0.060858	0.065866	0.067675	0.06862	0.073905	0.072639	0.069744	0.069955	0.071972	0.075562	0.090104	0.157312	0.155419	0.12066	0.111545	0.104942	0.083432	0.07537	0.077173	0.073206	0.070168	0.068777	0.07569	0.069389	0.067003	0.071777	0.070375	0.072242	0.074063	0.079527	0.078667	0.07467	0.084503	0.105707	0.073688	0	0.088162	0.083989	0.08439	0.084929	0.079819	0.081338	0.082121	0.07498	0.07315	0.069818
136	136	0.063952	0.059733	0.059757	0.063734	0.058234	0.060291	0.060208	0.05662	0.059554	0.059963	0.058003	0.061458	0.076185	0.1458	0.147694	0.139862	0.122739	0.078084	0.075419	0.078066	0.075528	0.092867	0.076467	0.070495	0.073828	0.072515	0.077276	0.076375	0.073399	0.09517	0.081437	0.091249	0.083169	0.090327	0.088136	0.102052	0.096253	0	0.078217	0.076919	0.074037	0.074259	0.071269	0.068287	0.066665	0.067274	0.069438	0.067888
218	218	0.070299	0.065588	0.060543	0.059247	0.060796	0.098985	0.076192	0.06985	0.096891	0.065751	0.067912	0.063926	0.139284	0.177681	0.190924	0.181717	0.176592	0.196044	0.161955	0.11932	0.102366	0.075159	0.071209	0.064786	0.080525	0.074243	0.085523	0.075329	0.067144	0.088064	0.084423	0.073129	0.069307	0.078291	0.072239	0.076562	0.073164	0	0.088609	0.086014	0.079507	0.07639	0.077871	0.086197	0.092411	0.094497	0.088128	0.078043
131	131	0.06413	0.064595	0.063118	0.065719	0.071015	0.077502	0.080431	0.070705	0.070601	0.067823	0.072907	0.074758	0.099823	0.146296	0.163411	0.166989	0.142154	0.135223	0.123792	0.102532	0.091614	0.091394	0.08762	0.093037	0.079736	0.083449	0.088266	0.104278	0.088974	0.097707	0.101128	0.104244	0.103341	0.095891	0.109986	0.096153	0.087874	0	0.081592	0.085512	0.08223	0.08364	0.084704	0.078196	0.082638	0.083082	0.078664	0.073822
135	135	0.06983	0.065758	0.067945	0.06532	0.065024	0.06962	0.070495	0.075073	0.07466	0.074399	0.078459	0.080349	0.099029	0.156563	0.171689	0.144639	0.139437	0.135911	0.110083	0.126818	0.081168	0.076816	0.073285	0.075359	0.073524	0.077883	0.078281	0.079782	0.07193	0.076257	0.080456	0.076616	0.078245	0.082727	0.081855	0.085778	0.082287	0	0.08351	0.074214	0.077887	0.078309	0.074307	0.074682	0.072772	0.067392	0.073931	0.077978
148	148	0.063804	0.062368	0.060456	0.062273	0.060621	0.057422	0.058974	0.059744	0.053813	0.056835	0.057011	0.065593	0.062741	0.108977	0.13929	0.144632	0.131152	0.113219	0.127112	0.068818	0.061185	0.059809	0.077261	0.059274	0.061867	0.055609	0.062235	0.064132	0.063974	0.116287	0.065586	0.079492	0.083765	0.118987	0.066287	0.06965	0.069509	0	0.083029	0.081118	0.079585	0.076986	0.075052	0.076478	0.075799	0.077715	0.063612	0.075086
156	156	0.071232	0.070702	0.063335	0.070708	0.076851	0.076345	0.081575	0.069243	0.066536	0.078046	0.070361	0.067823	0.068523	0.102936	0.142083	0.136167	0.141331	0.142035	0.122075	0.125002	0.079366	0.079985	0.075181	0.105086	0.083579	0.079647	0.095409	0.093951	0.124323	0.108303	0.117597	0.092382	0.135291	0.127327	0.125346	0.112586	0.100927	0	0.084767	0.084229	0.081967	0.085029	0.08852	0.084152	0.087298	0.093919	0.080532	0.081412
169	169	0.100124	0.089947	0.09032	0.092953	0.083281	0.08399	0.082485	0.080901	0.084342	0.076089	0.078648	0.079763	0.097873	0.139724	0.163289	0.15582	0.158929	0.12998	0.12234	0.091034	0.087519	0.074368	0.078651	0.074371	0.088285	0.079036	0.079756	0.077856	0.074536	0.080275	0.081364	0.086286	0.081735	0.090139	0.09177	0.093058	0.092886	0	0.109609	0.08671	0.0862	0.081687	0.081615	0.079241	0.082137	0.080044	0.080465	0.080476
147	147	0.082776	0.071844	0.070701	0.067675	0.065765	0.069887	0.067665	0.074815	0.072235	0.066174	0.071759	0.068884	0.068521	0.114011	0.143458	0.143898	0.142977	0.139828	0.130814	0.094258	0.117929	0.108962	0.101643	0.096863	0.08292	0.111508	0.09488	0.122489	0.103156	0.09338	0.074406	0.084585	0.076283	0.094654	0.095041	0.104003	0.080779	0	0.102683	0.111233	0.101143	0.092265	0.091264	0.087304	0.091449	0.085852	0.090134	0.08476
183	183	0.08016	0.073892	0.068819	0.066193	0.064296	0.062404	0.062898	0.062788	0.061663	0.061124	0.060997	0.069981	0.10779	0.140787	0.163101	0.163517	0.125426	0.128498	0.077145	0.068042	0.069259	0.067824	0.068944	0.066408	0.068971	0.093246	0.089603	0.061683	0.061912	0.062556	0.060839	0.065882	0.076553	0.064766	0.067714	0.073211	0.074042	0	0.085961	0.087424	0.080151	0.082472	0.073118	0.07294	0.074836	0.075726	0.072048	0.074232
153	153	0.079313	0.085362	0.076982	0.078534	0.080958	0.08549	0.088303	0.087645	0.090667	0.082075	0.076955	0.071741	0.074843	0.123045	0.153502	0.140184	0.115283	0.14875	0.112125	0.073756	0.076856	0.071901	0.074692	0.077244	0.069901	0.069562	0.072403	0.069447	0.101598	0.069847	0.076817	0.07274	0.082407	0.078836	0.074983	0.072793	0.081112	0	0.094473	0.095522	0.088712	0.082096	0.089582	0.103602	0.096506	0.092673	0.105606	0.086195
152	152	0.069657	0.064513	0.06271	0.066851	0.071846	0.061226	0.060438	0.064145	0.066039	0.064323	0.065466	0.063774	0.061614	0.11067	0.150493	0.136993	0.13306	0.151441	0.115436	0.083297	0.081305	0.07802	0.081909	0.07855	0.079238	0.077497	0.080771	0.078466	0.084982	0.083604	0.093416	0.091884	0.09186	0.092216	0.089715	0.086275	0.087686	0	0.095464	0.100305	0.093887	0.091128	0.126315	0.096308	0.106023	0.103557	0.085594	0.071949
143	143	0.058289	0.058479	0.064004	0.063381	0.062754	0.071926	0.064869	0.079685	0.06926	0.063496	0.079019	0.078008	0.065638	0.095118	0.122604	0.132804	0.133728	0.128038	0.131275	0.117515	0.116818	0.074466	0.068832	0.076541	0.0756	0.068693	0.072359	0.073218	0.072943	0.07758	0.0779	0.074835	0.077553	0.07293	0.072604	0.072644	0.068126	0	0.088591	0.091776	0.091782	0.096218	0.097439	0.101749	0.095971	0.121219	0.095527	0.091297
193	193	0.065277	0.069705	0.084626	0.07219	0.072476	0.076041	0.08553	0.069768	0.0665	0.069421	0.073271	0.066174	0.095973	0.126136	0.133239	0.139539	0.133049	0.129666	0.116535	0.10342	0.074874	0.070038	0.06805	0.077505	0.066953	0.067339	0.071467	0.066234	0.069092	0.070842	0.076192	0.073263	0.079972	0.07718	0.071234	0.092389	0.071397	0	0.085343	0.082214	0.116024	0.122662	0.105375	0.131123	0.126745	0.127121	0.099509	0.083807
203	203	0.060235	0.065609	0.061187	0.075029	0.05853	0.061959	0.06384	0.064034	0.063335	0.060703	0.061442	0.05912	0.082517	0.104789	0.14203	0.142847	0.131694	0.142579	0.130978	0.082302	0.068031	0.066081	0.064054	0.062667	0.061058	0.063084	0.062014	0.061651	0.078037	0.061358	0.066473	0.065962	0.062837	0.063476	0.062416	0.062811	0.072957	0	0.091377	0.093306	0.086883	0.101182	0.092276	0.089296	0.090384	0.083297	0.078513	0.08337
214	214	0.06248	0.062245	0.064	0.059644	0.062109	0.058647	0.065229	0.057706	0.060748	0.059163	0.058118	0.056543	0.099916	0.108782	0.11795	0.119796	0.100997	0.158133	0.107408	0.102334	0.065039	0.066348	0.063055	0.06941	0.065006	0.064092	0.062792	0.066417	0.069258	0.069584	0.07074	0.074677	0.067848	0.073897	0.109562	0.110784	0.094331	0	0.097316	0.097707	0.123803	0.106103	0.086143	0.08441	0.084011	0.086973	0.079835	0.087881
194	194	0.055855	0.06069	0.06132	0.068368	0.062592	0.062807	0.05999	0.063069	0.06345	0.081086	0.089199	0.063484	0.103448	0.112438	0.117786	0.121063	0.115538	0.10502	0.097787	0.089692	0.101084	0.102635	0.075719	0.08172	0.082577	0.082857	0.079335	0.083136	0.09011	0.084924	0.085158	0.085269	0.08701	0.091298	0.089115	0.087152	0.089301	0	0.08618	0.082415	0.084168	0.091997	0.085515	0.086602	0.087693	0.084153	0.081294	0.084192
190	190	0.060012	0.05978	0.063091	0.062862	0.059226	0.061282	0.06132	0.063149	0.059019	0.062809	0.060858	0.062669	0.077512	0.096153	0.112952	0.114275	0.074906	0.096422	0.098512	0.085654	0.070087	0.067041	0.064942	0.064089	0.073735	0.064969	0.0661	0.066382	0.064881	0.065013	0.075226	0.085857	0.081109	0.078009	0.069148	0.068935	0.070723	0	0.087368	0.086751	0.08921	0.102965	0.094378	0.105113	0.094834	0.080193	0.075487	0.07626
207	207	0.062093	0.05979	0.055457	0.057734	0.06128	0.055836	0.064419	0.058824	0.061094	0.062088	0.058885	0.05532	0.076458	0.08958	0.097773	0.104502	0.09218	0.096746	0.070583	0.072135	0.070326	0.074352	0.07204	0.073294	0.066999	0.068833	0.067921	0.07453	0.080221	0.079117	0.076726	0.078975	0.085106	0.099327	0.085911	0.09725	0.099998	0	0.093948	0.091434	0.085594	0.112861	0.100076	0.108989	0.096132	0.101486	0.096783	0.08418
165	165	0.106344	0.124734	0.106821	0.109215	0.113315	0.089964	0.078053	0.077064	0.076707	0.077338	0.067451	0.078824	0.071181	0.139057	0.145445	0.133252	0.118977	0.124951	0.102121	0.104925	0.080552	0.075969	0.072944	0.072095	0.078197	0.080697	0.077747	0.079471	0.074019	0.081195	0.083852	0.082407	0.082007	0.083376	0.081273	0.0799	0.084219	0	0.095729	0.098556	0.095108	0.096131	0.091267	0.088096	0.084142	0.082262	0.090406	0.081986
221	221	0.058142	0.056109	0.058765	0.057638	0.056148	0.060596	0.05631	0.060689	0.059577	0.060925	0.0607	0.057833	0.102194	0.136433	0.168359	0.089958	0.132497	0.168415	0.160826	0.102746	0.068015	0.064553	0.065369	0.06545	0.06549	0.073617	0.068685	0.108992	0.071671	0.079472	0.082004	0.068784	0.074258	0.076545	0.071517	0.075834	0.07817	0	0.077574	0.073462	0.073006	0.073264	0.068661	0.070463	0.073314	0.070934	0.070636	0.069285
104	104	0.079188	0.078754	0.079259	0.079881	0.072759	0.079929	0.073766	0.072345	0.07161	0.068138	0.074254	0.077461	0.080815	0.127058	0.166328	0.134847	0.135694	0.116665	0.08911	0.07821	0.083118	0.083146	0.083799	0.084258	0.082092	0.109942	0.081228	0.086759	0.079931	0.089697	0.086493	0.090488	0.08991	0.083361	0.092123	0.095594	0.101067	0	0.087369	0.078971	0.079277	0.09306	0.080499	0.090725	0.103623	0.078506	0.084817	0.075376
98	98	0.058317	0.058003	0.063033	0.059514	0.062641	0.061105	0.061001	0.061155	0.062212	0.061356	0.062545	0.062656	0.081136	0.107144	0.145726	0.134846	0.132185	0.12461	0.124255	0.110244	0.082089	0.097317	0.087639	0.068533	0.076407	0.068605	0.07386	0.074463	0.07747	0.086584	0.088952	0.083797	0.087893	0.089113	0.079946	0.065387	0.086252	0	0.089615	0.080265	0.089938	0.0997	0.107545	0.085599	0.090271	0.082692	0.085262	0.082481
101	101	0.064702	0.0665	0.075008	0.064708	0.070052	0.066201	0.067082	0.068977	0.07819	0.064274	0.070252	0.070728	0.068174	0.105173	0.13519	0.138432	0.12977	0.094287	0.085837	0.081824	0.077013	0.080589	0.07514	0.077117	0.090667	0.076356	0.090167	0.107352	0.091805	0.107476	0.108113	0.089112	0.094182	0.104934	0.104824	0.082141	0.077664	0	0.090447	0.086907	0.106429	0.092876	0.097609	0.093484	0.089549	0.088161	0.096609	0.094324
95	95	0.086601	0.079656	0.079797	0.080292	0.087724	0.084683	0.081277	0.078744	0.07715	0.070087	0.065625	0.063673	0.06745	0.104149	0.162229	0.157221	0.119685	0.115718	0.084064	0.087497	0.082339	0.082919	0.087796	0.080072	0.083231	0.082823	0.080642	0.080288	0.082596	0.084126	0.082591	0.080257	0.082536	0.085408	0.078171	0.079698	0.093766	0	0.080665	0.073908	0.079792	0.085475	0.085799	0.08858	0.084022	0.08299	0.080096	0.072327
110	110	0.052168	0.052112	0.054259	0.051985	0.052775	0.058203	0.066474	0.055059	0.057076	0.057427	0.057951	0.063574	0.062052	0.101095	0.11327	0.117851	0.108289	0.111835	0.100128	0.095486	0.090477	0.087646	0.096736	0.102326	0.095028	0.0827	0.106474	0.096972	0.100385	0.109322	0.102893	0.099655	0.112721	0.089706	0.109135	0.095255	0.075982	0	0.078592	0.076214	0.07839	0.082084	0.078198	0.084986	0.09853	0.074623	0.072663	0.067779
73	73	0.06555	0.060262	0.05866	0.055502	0.054582	0.056291	0.05887	0.057019	0.065315	0.066838	0.06944	0.068063	0.067491	0.150177	0.141059	0.152948	0.121709	0.159044	0.148456	0.14428	0.095013	0.077918	0.071445	0.081027	0.074514	0.076326	0.073876	0.076018	0.078939	0.078939	0.073208	0.085112	0.068401	0.075518	0.069487	0.078365	0.077658	0	0.089979	0.08243	0.072797	0.072855	0.072025	0.071366	0.069034	0.07037	0.072791	0.071878
64	64	0.067789	0.064721	0.06014	0.062272	0.059471	0.055292	0.064795	0.058991	0.061861	0.063216	0.063035	0.06087	0.070012	0.115461	0.131928	0.157418	0.145015	0.138951	0.150127	0.135314	0.102989	0.085478	0.068199	0.064843	0.058196	0.065113	0.08092	0.069217	0.063347	0.066054	0.065174	0.066376	0.065823	0.072212	0.076045	0.081274	0.085427	0	0.086204	0.073226	0.070051	0.070495	0.0618	0.061042	0.070677	0.060864	0.061311	0.065857
62	62	0.062658	0.057972	0.053854	0.05352	0.060254	0.051889	0.055311	0.07259	0.0557	0.057119	0.05936	0.055467	0.057636	0.119108	0.129985	0.129114	0.113772	0.140288	0.140369	0.09122	0.072863	0.064175	0.062126	0.063346	0.062868	0.06335	0.070085	0.065582	0.068694	0.070103	0.070857	0.072372	0.071965	0.076214	0.087971	0.072843	0.074246	0	0.076249	0.071539	0.063427	0.063413	0.069867	0.065074	0.069005	0.068621	0.071749	0.073786
61	61	0.053667	0.05775	0.0643	0.059468	0.053248	0.067861	0.054985	0.055404	0.058896	0.057043	0.06002	0.059221	0.061631	0.108548	0.145355	0.151	0.14397	0.149344	0.09878	0.09872	0.07593	0.075541	0.084257	0.063811	0.066962	0.066987	0.068694	0.068427	0.071899	0.068939	0.074931	0.075144	0.072049	0.0743	0.073851	0.074142	0.070194	0	0.08335	0.083106	0.090842	0.096597	0.077709	0.086763	0.095515	0.074826	0.074968	0.073247
49	49	0.060393	0.061871	0.061841	0.062287	0.057772	0.055579	0.059622	0.058777	0.060223	0.065161	0.061621	0.060703	0.061109	0.113361	0.145492	0.144966	0.114902	0.119502	0.13265	0.112078	0.082474	0.075983	0.07454	0.072341	0.070451	0.068133	0.070718	0.072126	0.075413	0.074163	0.078961	0.07626	0.071819	0.071623	0.075914	0.069917	0.067294	0	0.083529	0.078208	0.078697	0.074141	0.075445	0.074256	0.072539	0.07208	0.069342	0.071491
35	35	0.092181	0.082046	0.078802	0.082004	0.087915	0.073346	0.075851	0.066895	0.062763	0.061602	0.065786	0.056767	0.065119	0.105347	0.13421	0.122668	0.097551	0.114406	0.099301	0.111803	0.070305	0.075553	0.063259	0.060244	0.060475	0.08083	0.067108	0.069239	0.070308	0.069388	0.074339	0.068432	0.065637	0.063399	0.067304	0.064547	0.063627	0	0.128944	0.096023	0.101454	0.096053	0.093369	0.087244	0.086984	0.083557	0.075792	0.079935
3	3	0.058814	0.061503	0.056799	0.054756	0.053058	0.051427	0.055794	0.054748	0.053293	0.055554	0.058697	0.055696	0.055136	0.057023	0.103195	0.115949	0.125552	0.118853	0.125133	0.09365	0.089241	0.071536	0.073733	0.0634	0.069315	0.074209	0.071493	0.067849	0.075213	0.06975	0.073921	0.078358	0.078581	0.085475	0.082263	0.096457	0.087057	0	0.084681	0.081027	0.092073	0.072352	0.0708	0.071128	0.068159	0.069286	0.069475	0.066935
x																																							0
65	65	0.134164	0.102803	0.086715	0.08765	0.080786	0.082225	0.080487	0.076175	0.081453	0.076042	0.07823	0.073748	0.079248	0.143308	0.163278	0.170356	0.189545	0.165625	0.173852	0.171175	0.117415	0.09643	0.068662	0.07182	0.086893	0.072833	0.098406	0.079351	0.086885	0.072896	0.071904	0.07712	0.071623	0.071335	0.08033	0.079523	0.074199	0	0.094258	0.079533	0.073608	0.066995	0.064088	0.070283	0.066664	0.064791	0.069251	0.069217
23	23	0.075347	0.079588	0.082161	0.080443	0.075384	0.079071	0.081351	0.077732	0.071473	0.077087	0.078511	0.077312	0.071767	0.135377	0.178258	0.200555	0.179139	0.184034	0.156379	0.133813	0.083248	0.081877	0.084203	0.076288	0.075665	0.07884	0.080387	0.094165	0.079834	0.08832	0.082763	0.083967	0.075375	0.089019	0.083284	0.078384	0.076863	0	0.084511	0.077362	0.079799	0.078037	0.074235	0.068732	0.065195	0.06762	0.069356	0.071382
75	75	0.082355	0.08131	0.080687	0.084103	0.099848	0.076167	0.065409	0.063051	0.073344	0.072875	0.070195	0.076329	0.086582	0.144623	0.166607	0.1865	0.173903	0.178445	0.159989	0.153836	0.098225	0.077008	0.074912	0.071901	0.073656	0.075983	0.084958	0.075252	0.085277	0.071796	0.075496	0.083838	0.08082	0.079145	0.081392	0.092652	0.074255	0	0.085643	0.074321	0.088998	0.079908	0.09386	0.085949	0.070832	0.072339	0.0723	0.071353
53	53	0.110952	0.101672	0.092049	0.09176	0.076578	0.073464	0.074171	0.073102	0.066157	0.06947	0.068748	0.067556	0.099836	0.150154	0.205257	0.214179	0.190578	0.196621	0.124322	0.140245	0.085145	0.074432	0.068724	0.078843	0.068432	0.073253	0.080102	0.098812	0.097796	0.081307	0.069411	0.078517	0.101778	0.106549	0.072783	0.096748	0.069732	0	0.111159	0.095553	0.085956	0.07849	0.067962	0.065361	0.065551	0.062101	0.061984	0.065944
45	45	0.071696	0.074816	0.073426	0.0704	0.071117	0.071679	0.072576	0.070451	0.065253	0.071358	0.070236	0.070641	0.069972	0.151973	0.202039	0.224909	0.213135	0.210893	0.163386	0.16926	0.107299	0.076494	0.08786	0.086686	0.072311	0.082433	0.110293	0.122842	0.105178	0.087815	0.078284	0.071456	0.079138	0.068728	0.090169	0.103861	0.069581	0	0.059294	0.058373	0.052958	0.054913	0.053618	0.052743	0.054888	0.054491	0.050457	0.052958
68	68	0.063384	0.069151	0.070432	0.068138	0.098985	0.086455	0.061644	0.072182	0.085341	0.069356	0.066019	0.071105	0.078551	0.174174	0.200406	0.192193	0.189577	0.177906	0.183097	0.143176	0.140183	0.125715	0.076282	0.070467	0.079362	0.078209	0.093492	0.071305	0.082383	0.067756	0.069411	0.066058	0.069812	0.088349	0.077376	0.077305	0.074838	0	0.077167	0.07167	0.068577	0.066938	0.065201	0.064674	0.063677	0.059397	0.065369	0.065528
167	167	0.076857	0.074409	0.069806	0.069191	0.069849	0.072563	0.070177	0.066578	0.068988	0.083456	0.084862	0.065282	0.082178	0.155385	0.183535	0.223305	0.217942	0.237111	0.201752	0.137472	0.078655	0.069242	0.067619	0.068275	0.06591	0.070027	0.068663	0.071723	0.076283	0.072439	0.069625	0.068701	0.068347	0.071506	0.069737	0.078736	0.084089	0	0.067051	0.063184	0.065259	0.061397	0.061748	0.064052	0.062262	0.064548	0.06249	0.063739
1	1	0.074476	0.07469	0.068596	0.077629	0.065857	0.063259	0.059321	0.062569	0.061654	0.090971	0.089205	0.063542	0.060941	0.093898	0.178545	0.207019	0.198086	0.15268	0.136092	0.152928	0.126002	0.105761	0.07551	0.067032	0.0625	0.058633	0.077819	0.060021	0.063897	0.079201	0.071746	0.076561	0.084574	0.081924	0.070052	0.091185	0.073258	0	0.054528	0.057673	0.053599	0.05598	0.0522	0.052066	0.051255	0.046946	0.047788	0.048013
13	13	0.067644	0.064301	0.059518	0.062552	0.065863	0.060709	0.070515	0.062068	0.059841	0.056948	0.063095	0.064036	0.069258	0.121164	0.175665	0.186833	0.188249	0.153847	0.156495	0.179022	0.165223	0.1397	0.128756	0.085068	0.084421	0.07229	0.073782	0.075897	0.070192	0.073353	0.078388	0.083146	0.068407	0.068426	0.068376	0.074897	0.069748	0	0.06384	0.065313	0.065054	0.064674	0.062607	0.055562	0.055521	0.057034	0.052891	0.053931
41	41	0.062736	0.063291	0.069372	0.063469	0.064196	0.110458	0.072707	0.06067	0.056715	0.059715	0.061272	0.055347	0.06765	0.108067	0.145455	0.160077	0.189137	0.189789	0.162329	0.13835	0.123813	0.067089	0.057024	0.057852	0.058083	0.101709	0.081619	0.059272	0.075225	0.062288	0.066505	0.074324	0.061179	0.062974	0.05944	0.065202	0.056989	0	0.082659	0.076347	0.07024	0.072351	0.063496	0.06447	0.064164	0.063909	0.058927	0.057992
33	33	0.066299	0.066119	0.068559	0.064629	0.06419	0.057848	0.060967	0.070928	0.070016	0.068148	0.060539	0.065709	0.080012	0.119977	0.176629	0.17353	0.156006	0.169558	0.125593	0.13293	0.077434	0.078358	0.072181	0.067767	0.068423	0.080512	0.085317	0.071943	0.072488	0.080395	0.090342	0.078121	0.074206	0.068018	0.068937	0.06864	0.069913	0	0.075771	0.066164	0.069144	0.071242	0.070731	0.070466	0.067727	0.067745	0.067617	0.067153
37	37	0.073498	0.063874	0.073309	0.063148	0.066683	0.060987	0.059372	0.065791	0.06906	0.065501	0.070495	0.065454	0.06634	0.127238	0.188611	0.185401	0.168471	0.154893	0.117626	0.066966	0.066452	0.065432	0.061483	0.067062	0.061474	0.06033	0.060473	0.066499	0.064956	0.059334	0.093288	0.073979	0.065713	0.080922	0.071051	0.076133	0.068751	0	0.060826	0.050501	0.049253	0.049261	0.04827	0.046301	0.047791	0.049014	0.050074	0.050512
108	108	0.074692	0.07075	0.074412	0.069867	0.068042	0.068976	0.075211	0.080188	0.094962	0.070541	0.064793	0.066429	0.073847	0.148917	0.219685	0.2191	0.197235	0.165998	0.148018	0.097371	0.071338	0.078998	0.07329	0.06852	0.065516	0.076991	0.070266	0.06661	0.075497	0.069959	0.096759	0.067497	0.077428	0.082406	0.080591	0.077557	0.063201	0	0.054561	0.053518	0.054143	0.058709	0.056692	0.056078	0.057146	0.057217	0.055199	0.055668
191	191	0.070315	0.066865	0.062291	0.062968	0.063034	0.062363	0.075516	0.070951	0.06686	0.064623	0.063448	0.066517	0.091684	0.158615	0.184517	0.175355	0.196702	0.162359	0.144517	0.066873	0.068897	0.06375	0.066428	0.067408	0.06613	0.0655	0.064646	0.067438	0.07125	0.074386	0.066283	0.061395	0.070402	0.0705	0.06826	0.060725	0.06365	0	0.065212	0.064572	0.060301	0.064458	0.061166	0.06268	0.063294	0.060482	0.061854	0.059057
178	178	0.077446	0.075039	0.076891	0.073276	0.080428	0.06907	0.081277	0.06887	0.072107	0.067611	0.071366	0.065298	0.091418	0.176113	0.22594	0.208086	0.116581	0.185948	0.151026	0.123002	0.079669	0.079172	0.071494	0.072215	0.074099	0.099247	0.084307	0.075711	0.080335	0.085986	0.076059	0.078081	0.081678	0.090711	0.091476	0.080072	0.085357	0	0.066029	0.064488	0.06275	0.060346	0.056073	0.059116	0.056622	0.05462	0.055614	0.055009
12	12	0.09585	0.096008	0.096792	0.091389	0.09351	0.090541	0.095441	0.084365	0.085486	0.083148	0.089138	0.083281	0.078212	0.104444	0.165864	0.150892	0.16558	0.152328	0.097797	0.084757	0.074096	0.086465	0.074137	0.06911	0.070764	0.07188	0.071813	0.078212	0.074109	0.075394	0.074095	0.07597	0.079749	0.067571	0.066987	0.072824	0.071358	0	0.084413	0.085096	0.09504	0.079489	0.080747	0.072529	0.069522	0.067808	0.066792	0.063446
67	67	0.088748	0.0819	0.07471	0.089442	0.069268	0.066577	0.068118	0.072037	0.067244	0.068109	0.068331	0.06679	0.072998	0.166655	0.191553	0.179442	0.107848	0.139103	0.144714	0.064229	0.065238	0.068951	0.063295	0.089316	0.068384	0.071575	0.063668	0.065019	0.071295	0.065701	0.0745	0.062816	0.069615	0.066108	0.062215	0.068957	0.086827	0	0.078204	0.065352	0.062994	0.060691	0.061228	0.056697	0.056035	0.057739	0.060461	0.060738
89	89	0.054406	0.056849	0.054162	0.058116	0.056736	0.058551	0.05882	0.059956	0.055925	0.062931	0.066214	0.069626	0.062296	0.121951	0.193567	0.191974	0.184574	0.103883	0.105906	0.06542	0.069741	0.071414	0.068061	0.089056	0.072403	0.069903	0.087601	0.063731	0.077339	0.075557	0.099933	0.108985	0.105413	0.0847	0.077168	0.075754	0.070058	0	0.064948	0.066155	0.062988	0.060727	0.05909	0.060448	0.062856	0.063849	0.062349	0.060197
106	106	0.082153	0.08671	0.078244	0.075748	0.074571	0.080676	0.081204	0.083354	0.080551	0.087663	0.074608	0.077187	0.074782	0.173456	0.19162	0.180071	0.17968	0.113384	0.120256	0.091346	0.085921	0.081137	0.078149	0.095276	0.094258	0.077489	0.089286	0.079626	0.104902	0.078837	0.076448	0.082429	0.080612	0.07594	0.086247	0.069842	0.068894	0	0.068875	0.064791	0.065247	0.064262	0.065948	0.06329	0.061466	0.064696	0.066664	0.068493
140	140	0.075961	0.070848	0.074565	0.072476	0.071107	0.074617	0.070598	0.077442	0.07529	0.087321	0.078363	0.080824	0.098378	0.220016	0.22469	0.228483	0.201231	0.085852	0.071916	0.07097	0.075033	0.094137	0.07317	0.077476	0.0948	0.067917	0.071445	0.077149	0.07507	0.098857	0.073191	0.070457	0.091317	0.075642	0.0761	0.075064	0.071546	0	0.063825	0.057869	0.061775	0.060771	0.060951	0.057348	0.057341	0.057144	0.059994	0.057912
48	48	0.084291	0.073897	0.088569	0.081538	0.064799	0.059427	0.067143	0.070185	0.062819	0.064562	0.056592	0.066095	0.064608	0.100559	0.122506	0.144904	0.118833	0.108932	0.120416	0.060467	0.064502	0.078285	0.06743	0.060262	0.057802	0.062564	0.061069	0.05943	0.060579	0.058903	0.05922	0.060577	0.062292	0.05991	0.063667	0.059995	0.063723	0	0.056314	0.053024	0.04986	0.047961	0.047188	0.047231	0.046001	0.048111	0.046918	0.044291
69	69	0.064892	0.063627	0.074441	0.064511	0.065147	0.064749	0.063064	0.064826	0.062624	0.074038	0.066889	0.065845	0.085573	0.12759	0.148988	0.175487	0.114556	0.089754	0.088798	0.131747	0.091337	0.079112	0.072952	0.063621	0.074689	0.082447	0.080382	0.103048	0.104549	0.070473	0.072367	0.07825	0.066627	0.075703	0.074565	0.073959	0.070141	0	0.061231	0.055923	0.056711	0.055183	0.050914	0.051531	0.050731	0.053558	0.050475	0.052358
133	133	0.065213	0.062882	0.062712	0.071962	0.061849	0.062649	0.059985	0.063021	0.059814	0.060175	0.061828	0.063763	0.08819	0.164363	0.136146	0.171781	0.105414	0.148686	0.103698	0.114282	0.100335	0.067836	0.071179	0.087241	0.095253	0.070716	0.073647	0.080332	0.087542	0.064294	0.066842	0.071518	0.063906	0.068777	0.069783	0.071816	0.068006	0	0.055192	0.056425	0.055573	0.053674	0.054567	0.052402	0.051185	0.050352	0.052573	0.052681
123	123	0.073681	0.064867	0.065228	0.070463	0.065827	0.064328	0.058216	0.062126	0.065342	0.066845	0.064242	0.068041	0.071665	0.181791	0.176024	0.189629	0.162547	0.098394	0.078639	0.093772	0.064603	0.06463	0.064042	0.063168	0.062121	0.089739	0.082777	0.064825	0.058217	0.061971	0.069562	0.076275	0.068789	0.080611	0.065981	0.09179	0.114358	0	0.05802	0.06314	0.05724	0.05806	0.051889	0.055287	0.052544	0.051376	0.051687	0.050464
43	43	0.070288	0.063313	0.063881	0.064919	0.062978	0.061063	0.06301	0.062627	0.064485	0.062262	0.062345	0.061943	0.082359	0.105859	0.122402	0.130631	0.144406	0.134611	0.151018	0.10124	0.072903	0.073254	0.082033	0.079365	0.068336	0.069018	0.070781	0.075112	0.076422	0.079024	0.070019	0.077515	0.078259	0.070407	0.070544	0.0743	0.074796	0	0.086127	0.076663	0.076327	0.07489	0.075416	0.068466	0.073136	0.06913	0.067839	0.071498
74	74	0.074185	0.080194	0.06558	0.06559	0.055668	0.05523	0.05963	0.08206	0.063062	0.059285	0.0581	0.06019	0.062171	0.115903	0.146106	0.152039	0.147611	0.125653	0.116874	0.070356	0.073094	0.074572	0.065669	0.067081	0.067688	0.069113	0.08892	0.079495	0.077556	0.077028	0.094495	0.076539	0.069935	0.07609	0.080333	0.07873	0.079624	0	0.076767	0.070246	0.0675	0.065924	0.065365	0.062757	0.063629	0.06658	0.064476	0.062905
144	144	0.062871	0.059828	0.06426	0.05904	0.062931	0.061689	0.053925	0.057102	0.061471	0.056511	0.059842	0.062234	0.060262	0.119037	0.14211	0.12724	0.106409	0.122403	0.127043	0.086613	0.101804	0.063871	0.06312	0.067003	0.058841	0.057498	0.073576	0.063167	0.080975	0.061592	0.066605	0.071649	0.069048	0.064536	0.064539	0.070516	0.06655	0	0.071419	0.074236	0.07151	0.069603	0.068204	0.068751	0.06185	0.068964	0.067928	0.066393
195	195	0.071443	0.065567	0.062617	0.06516	0.065361	0.06167	0.062313	0.064106	0.064915	0.064481	0.063888	0.058539	0.111544	0.142159	0.156862	0.161923	0.132416	0.139066	0.122961	0.075461	0.078775	0.06305	0.062679	0.06659	0.07077	0.060765	0.064495	0.065822	0.08323	0.070735	0.066336	0.07206	0.099055	0.074456	0.072369	0.068632	0.067934	0	0.080639	0.077544	0.072799	0.074061	0.073606	0.072485	0.074121	0.075385	0.066833	0.065819
124	124	0.057415	0.060522	0.065649	0.072115	0.07093	0.065341	0.069998	0.071806	0.072631	0.071114	0.071761	0.069351	0.072649	0.138761	0.160891	0.13123	0.111213	0.084877	0.092668	0.077419	0.083905	0.069238	0.072292	0.067353	0.071048	0.069953	0.062942	0.058442	0.058404	0.057978	0.05732	0.060166	0.059786	0.065636	0.061524	0.060617	0.062768	0	0.057091	0.058988	0.063769	0.063198	0.063679	0.064326	0.065647	0.066778	0.067161	0.064936
128	128	0.075242	0.07917	0.080211	0.085428	0.092851	0.087858	0.079155	0.074523	0.074883	0.076121	0.067544	0.066029	0.08152	0.151152	0.153863	0.131079	0.136508	0.123442	0.089703	0.069168	0.067705	0.083831	0.092122	0.06995	0.075143	0.078399	0.065695	0.063947	0.065273	0.074497	0.069005	0.070228	0.063846	0.070988	0.066339	0.065993	0.067288	0	0.054776	0.055634	0.060848	0.057492	0.061369	0.062197	0.060939	0.062431	0.061968	0.061195
139	139	0.068183	0.067594	0.071737	0.066063	0.063755	0.07392	0.076108	0.095477	0.076289	0.080273	0.062919	0.069223	0.086739	0.145363	0.15312	0.155395	0.103812	0.093761	0.072569	0.090622	0.069227	0.067918	0.063911	0.067719	0.069799	0.062864	0.060583	0.074712	0.063729	0.070739	0.072454	0.074954	0.062844	0.06966	0.063728	0.077542	0.065601	0	0.067983	0.068388	0.073406	0.066285	0.066212	0.06358	0.068637	0.083228	0.09209	0.083337
113	113	0.048909	0.049893	0.050631	0.050089	0.050324	0.059684	0.056666	0.052367	0.0523	0.055281	0.05375	0.059925	0.063173	0.105692	0.111601	0.105624	0.106114	0.092783	0.114567	0.095075	0.086277	0.07991	0.094844	0.096526	0.0873	0.082884	0.104813	0.099429	0.098083	0.106226	0.100429	0.091626	0.096963	0.095513	0.082106	0.082949	0.075183	0	0.068604	0.069705	0.069169	0.074449	0.070728	0.083496	0.090041	0.067662	0.066506	0.062797
114	114	0.064274	0.060017	0.061061	0.065651	0.073371	0.067922	0.076359	0.077755	0.069456	0.072163	0.073487	0.082029	0.065965	0.101001	0.104473	0.110904	0.091386	0.092605	0.106983	0.094855	0.095882	0.087445	0.06363	0.066228	0.068922	0.071976	0.064681	0.066678	0.067223	0.063458	0.06703	0.065858	0.068046	0.06611	0.069025	0.069045	0.06753	0	0.071041	0.07596	0.073366	0.075929	0.077297	0.079902	0.07494	0.073347	0.073975	0.071905
196	196	0.05464	0.058257	0.057922	0.052752	0.079388	0.075085	0.070719	0.069944	0.059428	0.063864	0.06693	0.060936	0.066605	0.082054	0.155671	0.092174	0.117252	0.106446	0.104679	0.09713	0.083573	0.089524	0.080308	0.082109	0.081173	0.079433	0.064346	0.068466	0.088028	0.094347	0.078497	0.078047	0.064898	0.077087	0.097382	0.080736	0.075892	0	0.073564	0.068665	0.070847	0.070834	0.073239	0.075756	0.069551	0.072039	0.075107	0.064542
198	198	0.131973	0.131099	0.114639	0.110958	0.112346	0.116514	0.109363	0.107212	0.104347	0.101362	0.097021	0.093106	0.11832	0.109519	0.118579	0.121991	0.114271	0.112915	0.111052	0.103922	0.098812	0.100007	0.101749	0.099557	0.093828	0.083775	0.085961	0.079587	0.083208	0.085247	0.081699	0.081487	0.079454	0.084109	0.083276	0.078529	0.074832	0	0.057958	0.055775	0.050518	0.049834	0.046261	0.045476	0.045129	0.044801	0.043422	0.045373
x																																							0
29	29	0.115314	0.088528	0.087396	0.10303	0.097861	0.099215	0.101904	0.105485	0.088616	0.097271	0.09583	0.092574	0.089084	0.147728	0.160898	0.17496	0.171437	0.171715	0.178482	0.17922	0.159741	0.127119	0.08473	0.132416	0.082669	0.075001	0.073781	0.1193	0.077809	0.073223	0.078961	0.087274	0.068565	0.08305	0.069977	0.096292	0.068174	0	0.090938	0.084957	0.081739	0.080363	0.075233	0.071653	0.073633	0.076139	0.080836	0.076314
28	28	0.103845	0.098514	0.094739	0.085676	0.079433	0.083525	0.075982	0.072216	0.072629	0.07058	0.063672	0.06466	0.068991	0.13711	0.176667	0.201102	0.206898	0.205441	0.188939	0.175301	0.105967	0.070804	0.107343	0.067306	0.069109	0.093075	0.142106	0.12285	0.18068	0.146833	0.098467	0.098165	0.073066	0.07601	0.093011	0.125591	0.087849	0	0.078179	0.070577	0.065695	0.063246	0.060878	0.0585	0.063596	0.062223	0.058912	0.062079
100	100	0.086226	0.102745	0.085787	0.082187	0.107204	0.093167	0.098116	0.10671	0.106365	0.108567	0.107305	0.12183	0.109453	0.191691	0.217474	0.235287	0.212206	0.204925	0.181099	0.171068	0.132016	0.104056	0.095615	0.108079	0.092858	0.086752	0.084651	0.076375	0.086638	0.079158	0.078461	0.076372	0.080753	0.080103	0.076382	0.07755	0.070233	0	0.079093	0.080194	0.093904	0.0735	0.081449	0.082835	0.08402	0.10331	0.072529	0.06843
122	122	0.114287	0.110934	0.098599	0.097867	0.096835	0.09642	0.09132	0.099107	0.087815	0.088436	0.078344	0.090953	0.086264	0.188119	0.201001	0.197631	0.191654	0.189771	0.20609	0.171572	0.15865	0.109699	0.07702	0.07762	0.070988	0.07483	0.088738	0.084194	0.091531	0.080409	0.074021	0.07478	0.106393	0.089744	0.079409	0.114361	0.109987	0	0.085775	0.082125	0.085538	0.085412	0.081371	0.079356	0.076861	0.080443	0.077186	0.073499
15	15	0.106526	0.103118	0.108515	0.100707	0.102343	0.101408	0.101521	0.09301	0.102263	0.097077	0.103138	0.09227	0.086117	0.13176	0.16044	0.175502	0.166499	0.157961	0.13713	0.106443	0.091696	0.121264	0.102631	0.081569	0.105384	0.101742	0.102034	0.093766	0.087351	0.08391	0.085155	0.088643	0.079065	0.07908	0.077305	0.080369	0.074166	0	0.090378	0.08566	0.070164	0.071671	0.066136	0.064112	0.067116	0.064784	0.067411	0.062321
126	126	0.091665	0.088548	0.088782	0.089016	0.080262	0.087648	0.082138	0.084046	0.096847	0.090022	0.086723	0.096391	0.114849	0.143828	0.169086	0.153887	0.141456	0.128681	0.11078	0.106134	0.107979	0.106497	0.115837	0.126706	0.119903	0.126062	0.122388	0.10653	0.102837	0.112818	0.103175	0.093503	0.092618	0.103568	0.103863	0.105795	0.108105	0	0.065026	0.065706	0.065203	0.086567	0.070869	0.071509	0.067125	0.069488	0.079005	0.072164
30	30	0.127501	0.098621	0.084352	0.104377	0.101044	0.073231	0.092471	0.068472	0.06481	0.082679	0.064123	0.061307	0.062242	0.123914	0.148767	0.177502	0.190121	0.190695	0.176088	0.148758	0.142903	0.145459	0.118754	0.083372	0.105051	0.084189	0.101379	0.114114	0.114011	0.159339	0.146892	0.143562	0.119912	0.169104	0.133614	0.086081	0.082042	0	0.103147	0.130981	0.094303	0.093573	0.117372	0.101155	0.094084	0.078398	0.07033	0.070627
163	163	0.13816	0.101475	0.080962	0.080239	0.081504	0.088112	0.080267	0.082677	0.079554	0.081627	0.079894	0.081417	0.083415	0.154581	0.184837	0.189136	0.195559	0.180059	0.156872	0.152024	0.126311	0.109143	0.088535	0.087354	0.092168	0.091219	0.090277	0.117124	0.107891	0.120469	0.088335	0.080237	0.083711	0.092943	0.099681	0.084955	0.08662	0	0.121067	0.155322	0.109865	0.081701	0.079282	0.075867	0.08363	0.076002	0.072464	0.0718
38	38	0.076584	0.063015	0.078132	0.064644	0.064202	0.069806	0.079645	0.081551	0.090647	0.110537	0.096327	0.086635	0.104928	0.150712	0.170035	0.183417	0.177649	0.192803	0.156941	0.178918	0.19407	0.159329	0.162994	0.171689	0.121698	0.117773	0.125552	0.09162	0.10762	0.106506	0.098744	0.105399	0.108027	0.105701	0.102287	0.09847	0.100596	0	0.099024	0.087374	0.092201	0.106639	0.084961	0.08041	0.080657	0.078511	0.08311	0.091576
16	16	0.066297	0.073256	0.076504	0.072081	0.088082	0.088779	0.088071	0.092273	0.085295	0.089511	0.097045	0.093687	0.097403	0.145179	0.17435	0.179665	0.17787	0.152797	0.134248	0.137792	0.118233	0.115765	0.110423	0.107189	0.116131	0.117648	0.131039	0.130594	0.137792	0.132483	0.140405	0.134481	0.135007	0.130452	0.127444	0.140157	0.138318	0	0.087224	0.08305	0.079672	0.083831	0.076587	0.082504	0.082046	0.070953	0.071224	0.074239
93	93	0.087597	0.090252	0.092947	0.091663	0.095005	0.091766	0.095861	0.094236	0.100003	0.100557	0.101543	0.108729	0.12607	0.154988	0.155069	0.144964	0.15077	0.140859	0.143552	0.157394	0.144539	0.15458	0.158094	0.158969	0.150287	0.151031	0.141928	0.136291	0.134792	0.118133	0.116568	0.115916	0.113563	0.101497	0.105348	0.107665	0.089752	0	0.076438	0.075242	0.071725	0.077407	0.075037	0.069799	0.076854	0.076017	0.086595	0.079244
82	82	0.070254	0.079908	0.088483	0.084969	0.092988	0.094065	0.099034	0.104078	0.105974	0.104393	0.118508	0.133914	0.119567	0.144824	0.167816	0.181711	0.14059	0.12852	0.125016	0.129203	0.14465	0.139314	0.130994	0.153123	0.142665	0.127718	0.140377	0.130731	0.132566	0.122518	0.124326	0.119926	0.119179	0.118297	0.116063	0.106608	0.110999	0	0.073271	0.072079	0.081475	0.073846	0.070871	0.06895	0.074958	0.077322	0.075504	0.073494
112	112	0.071752	0.075905	0.071267	0.074166	0.074042	0.074217	0.075471	0.087659	0.084621	0.098976	0.092756	0.093845	0.102015	0.148962	0.186996	0.191567	0.153919	0.151365	0.145267	0.143716	0.15192	0.150992	0.146474	0.140068	0.123611	0.126704	0.125238	0.120994	0.11393	0.113552	0.104989	0.107128	0.105409	0.099336	0.093002	0.093293	0.08363	0	0.07827	0.081732	0.082254	0.080411	0.07952	0.080475	0.079227	0.081354	0.078874	0.09511
36	36	0.108466	0.119673	0.123781	0.129077	0.10964	0.117183	0.109837	0.123822	0.115656	0.116923	0.121249	0.125264	0.121408	0.162639	0.189281	0.182449	0.175563	0.162538	0.149256	0.135962	0.140544	0.135151	0.130537	0.117391	0.110863	0.114086	0.117385	0.110958	0.110739	0.107821	0.112492	0.10502	0.104116	0.09435	0.095081	0.09524	0.090821	0	0.085589	0.074314	0.072777	0.085458	0.07339	0.06762	0.066157	0.063464	0.064045	0.064472
97	97	0.067511	0.082816	0.092559	0.068021	0.081854	0.084093	0.085984	0.096418	0.118451	0.131192	0.115958	0.128477	0.133493	0.185892	0.198281	0.193254	0.186042	0.178076	0.168231	0.15401	0.152883	0.149589	0.146538	0.13725	0.140048	0.126077	0.123487	0.125242	0.120282	0.123133	0.111884	0.115942	0.116265	0.109868	0.111199	0.102705	0.105744	0	0.079466	0.084917	0.113886	0.077105	0.079117	0.087373	0.095157	0.072916	0.076868	0.073933
96	96	0.085044	0.101541	0.087485	0.095745	0.081843	0.099376	0.103449	0.117947	0.121232	0.118959	0.115929	0.122798	0.128229	0.188094	0.206537	0.225979	0.181244	0.154701	0.163297	0.145463	0.139223	0.133822	0.131811	0.13086	0.12183	0.115173	0.112139	0.110363	0.107626	0.103547	0.101111	0.10215	0.10476	0.103724	0.106715	0.100659	0.098484	0	0.075129	0.090425	0.078139	0.078385	0.074071	0.072383	0.079138	0.07345	0.0669	0.065927
102	102	0.076008	0.07326	0.070918	0.075544	0.070396	0.081707	0.074709	0.100037	0.095122	0.112334	0.115708	0.116707	0.116644	0.186593	0.195933	0.207329	0.192856	0.167458	0.160548	0.150602	0.141368	0.13559	0.124218	0.125426	0.113486	0.114105	0.109733	0.110225	0.106803	0.104912	0.100967	0.106924	0.108066	0.112116	0.108554	0.099288	0.099162	0	0.073545	0.074146	0.072784	0.071529	0.072101	0.071663	0.069037	0.070546	0.070724	0.070443
145	145	0.082095	0.092156	0.086316	0.098492	0.109903	0.104164	0.079861	0.108779	0.112626	0.106367	0.112059	0.102914	0.111204	0.152325	0.174723	0.183294	0.178437	0.185354	0.185706	0.185027	0.145022	0.140984	0.114565	0.114049	0.117507	0.096115	0.099687	0.097602	0.101826	0.106275	0.100472	0.099373	0.100532	0.096548	0.096771	0.102758	0.09992	0	0.102355	0.148048	0.173721	0.170029	0.187359	0.15476	0.09077	0.091679	0.086273	0.083462
x																																							0
83	83	0.090173	0.087012	0.089648	0.10281	0.113936	0.121807	0.124263	0.13103	0.13709	0.136099	0.137257	0.155821	0.156587	0.203422	0.217247	0.224239	0.179016	0.175887	0.167077	0.157694	0.148721	0.148572	0.138367	0.131819	0.129822	0.125042	0.120202	0.112048	0.106652	0.101294	0.096365	0.100116	0.100603	0.092928	0.096063	0.087195	0.094472	0	0.084777	0.083259	0.077001	0.079274	0.086888	0.08253	0.081452	0.075452	0.078583	0.08236
86	86	0.090846	0.110415	0.121626	0.138292	0.133732	0.133877	0.140632	0.152626	0.158141	0.138705	0.150697	0.180406	0.167335	0.202197	0.200256	0.220003	0.192041	0.169566	0.149567	0.162744	0.148735	0.146451	0.140041	0.164753	0.148638	0.140734	0.137575	0.132143	0.130477	0.119111	0.113368	0.11898	0.117633	0.113051	0.107302	0.099858	0.102999	0	0.070902	0.07467	0.076526	0.074654	0.087273	0.08412	0.096048	0.08731	0.086044	0.085567
57	57	0.105929	0.094163	0.099088	0.1103	0.096265	0.097097	0.104322	0.111024	0.103136	0.118864	0.121987	0.126779	0.145711	0.242572	0.241378	0.233694	0.234513	0.200175	0.183282	0.156498	0.190767	0.166045	0.145918	0.16754	0.153013	0.145069	0.146115	0.151108	0.153489	0.143765	0.157024	0.14084	0.129954	0.134303	0.13095	0.126271	0.140469	0	0.097494	0.086347	0.084186	0.101719	0.095413	0.081357	0.078339	0.073146	0.07576	0.073772
63	63	0.145694	0.124911	0.13519	0.12505	0.126785	0.127872	0.119782	0.121091	0.121486	0.129833	0.137545	0.135602	0.145341	0.216613	0.226472	0.227181	0.225135	0.197337	0.189779	0.1824	0.181362	0.143459	0.14096	0.132418	0.140976	0.132206	0.132012	0.129875	0.126686	0.131907	0.131231	0.124829	0.119216	0.114511	0.1091	0.107814	0.111004	0	0.084268	0.076335	0.078759	0.083727	0.075891	0.083109	0.0799	0.074688	0.081449	0.082716
20	20	0.132514	0.110948	0.091608	0.117813	0.089928	0.096511	0.100894	0.151969	0.115854	0.127521	0.126203	0.141541	0.131889	0.201991	0.213855	0.227575	0.209154	0.179553	0.173607	0.191633	0.182137	0.173139	0.156682	0.158138	0.128423	0.14804	0.139015	0.166406	0.130843	0.152623	0.155264	0.140301	0.15859	0.152861	0.141819	0.12762	0.118044	0	0.089163	0.089698	0.08696	0.10827	0.106055	0.080829	0.081874	0.097494	0.123963	0.119081
137	137	0.093562	0.10564	0.105861	0.10623	0.122522	0.11847	0.121461	0.119707	0.126776	0.141576	0.150185	0.155956	0.201144	0.242013	0.25516	0.230153	0.193628	0.202888	0.21677	0.207618	0.201683	0.205382	0.189616	0.203764	0.184022	0.181866	0.174291	0.170124	0.171952	0.177042	0.166771	0.161693	0.164636	0.165052	0.141125	0.147271	0.133471	0	0.095822	0.093645	0.109386	0.089196	0.094865	0.094669	0.087318	0.102973	0.090809	0.097887
182	182	0.089018	0.091333	0.095685	0.098767	0.098775	0.094252	0.10047	0.105518	0.108132	0.104075	0.114574	0.134952	0.16034	0.18334	0.218829	0.215482	0.196114	0.183963	0.183747	0.172349	0.165897	0.147647	0.169854	0.164121	0.1642	0.150411	0.145494	0.133598	0.131933	0.129928	0.123592	0.130191	0.127437	0.120309	0.11172	0.109256	0.109606	0	0.096531	0.098582	0.100593	0.101741	0.108231	0.118649	0.10571	0.094545	0.093806	0.091983
213	213	0.11462	0.11258	0.102203	0.118267	0.132116	0.117526	0.126282	0.140086	0.139262	0.140501	0.1362	0.151518	0.207791	0.218242	0.22111	0.221423	0.206113	0.181317	0.175491	0.156278	0.163194	0.152236	0.14722	0.147029	0.135497	0.138548	0.129569	0.123987	0.126707	0.124834	0.118903	0.10629	0.116587	0.10748	0.11573	0.116199	0.122484	0	0.092698	0.098619	0.093546	0.105867	0.13204	0.119952	0.098948	0.108779	0.101946	0.096252
173	173	0.081683	0.081458	0.082575	0.091922	0.100228	0.106629	0.115711	0.129782	0.145006	0.138663	0.144257	0.133156	0.145175	0.172689	0.171698	0.177816	0.167643	0.149375	0.131059	0.132853	0.115924	0.121649	0.11617	0.115784	0.118544	0.111205	0.111109	0.108347	0.114782	0.107841	0.120192	0.107678	0.110548	0.104803	0.101963	0.107712	0.108044	0	0.087782	0.079265	0.07573	0.077744	0.072201	0.078533	0.078474	0.082083	0.084008	0.086273
x																																							0
4	4	0.06107	0.060453	0.060035	0.060852	0.063269	0.062267	0.062985	0.062209	0.060979	0.074663	0.067443	0.070516	0.069042	0.077723	0.118311	0.135927	0.120296	0.132304	0.123642	0.132927	0.11507	0.102827	0.095275	0.095014	0.094273	0.095081	0.110005	0.113973	0.115323	0.117249	0.131983	0.151076	0.144204	0.163801	0.149648	0.159791	0.147461	0	0.088459	0.082969	0.079718	0.087478	0.092267	0.07767	0.081778	0.081065	0.079906	0.091399
87	87	0.055886	0.059913	0.058106	0.062174	0.059147	0.060896	0.062724	0.067778	0.065208	0.070771	0.07145	0.071277	0.076669	0.114206	0.152737	0.153983	0.169402	0.148597	0.11974	0.093443	0.092219	0.08522	0.091637	0.087144	0.086776	0.095221	0.094612	0.096288	0.105919	0.107121	0.115627	0.132578	0.139209	0.130751	0.13784	0.138548	0.147351	0	0.072534	0.078074	0.081568	0.080644	0.080816	0.082779	0.083285	0.082414	0.081785	0.079122
141	141	0.092616	0.088107	0.089701	0.080393	0.085027	0.073299	0.068861	0.079274	0.07892	0.0778	0.078174	0.080031	0.077502	0.125831	0.155145	0.154567	0.145522	0.14886	0.171621	0.116481	0.10549	0.100701	0.11255	0.131144	0.124809	0.089059	0.106697	0.114583	0.117789	0.138004	0.144256	0.138641	0.152392	0.166892	0.16689	0.167329	0.170312	0	0.079884	0.076543	0.076511	0.077651	0.084325	0.080118	0.081449	0.082444	0.081613	0.075797
46	46	0.06267	0.062325	0.060781	0.056903	0.059845	0.054256	0.059838	0.059017	0.065034	0.066061	0.067474	0.068103	0.070819	0.132618	0.138939	0.144842	0.123139	0.134192	0.130208	0.102266	0.132176	0.110425	0.120633	0.115735	0.112356	0.123701	0.12559	0.143931	0.165096	0.142212	0.149378	0.144654	0.14615	0.146963	0.151768	0.149905	0.144958	0	0.078298	0.06687	0.068119	0.063697	0.065263	0.064486	0.069432	0.064276	0.059512	0.064586
91	91	0.071592	0.072198	0.073181	0.074593	0.07965	0.076092	0.082691	0.085868	0.083129	0.084214	0.080867	0.082906	0.092294	0.122437	0.16124	0.14297	0.134924	0.126223	0.13313	0.144359	0.116526	0.109473	0.118984	0.121997	0.119451	0.126218	0.120872	0.135668	0.153928	0.141452	0.144019	0.156792	0.168927	0.161997	0.16421	0.170475	0.151	0	0.07562	0.079032	0.080042	0.078858	0.076654	0.073871	0.072157	0.072248	0.072339	0.075588
125	125	0.062337	0.064742	0.087827	0.068864	0.067172	0.070271	0.068729	0.069572	0.07463	0.082248	0.07923	0.080807	0.099233	0.149251	0.140369	0.14925	0.137812	0.141451	0.128481	0.125906	0.151375	0.147496	0.139337	0.132791	0.109391	0.146635	0.114958	0.13222	0.132941	0.151888	0.142744	0.143693	0.146346	0.152959	0.15042	0.168004	0.15418	0	0.068869	0.07153	0.081774	0.081561	0.0863	0.08185	0.076418	0.077864	0.071003	0.070568
129	129	0.053684	0.051624	0.053441	0.052346	0.053118	0.05388	0.051272	0.057719	0.061597	0.061222	0.071691	0.076694	0.097982	0.12173	0.122746	0.113771	0.114958	0.11447	0.116513	0.113539	0.120763	0.12135	0.119614	0.123117	0.127453	0.120302	0.123662	0.140095	0.124562	0.133114	0.132702	0.142028	0.143945	0.156606	0.152009	0.150631	0.155235	0	0.081998	0.076319	0.076908	0.081767	0.078886	0.080802	0.078427	0.077554	0.080368	0.082193
132	132	0.062745	0.061962	0.05896	0.066661	0.06096	0.085816	0.076044	0.067417	0.067073	0.077309	0.083317	0.09079	0.108023	0.144703	0.150277	0.172166	0.147764	0.152119	0.127849	0.107584	0.107883	0.102825	0.102842	0.101986	0.10137	0.096707	0.106452	0.109807	0.10972	0.127579	0.136118	0.154819	0.133066	0.141162	0.13339	0.147114	0.132283	0	0.082302	0.080388	0.081574	0.087971	0.082981	0.086296	0.136274	0.087796	0.078025	0.081422
219	219	0.080353	0.075394	0.07739	0.075782	0.072707	0.082811	0.095253	0.076427	0.082491	0.073011	0.078196	0.084086	0.115247	0.129103	0.162552	0.155667	0.15972	0.139035	0.138181	0.136547	0.127115	0.12222	0.125645	0.122183	0.141263	0.126403	0.113224	0.1265	0.118222	0.131893	0.133693	0.127813	0.129857	0.128171	0.128223	0.118027	0.126016	0	0.104647	0.108364	0.103048	0.100186	0.102406	0.106486	0.144584	0.145564	0.120894	0.087504
103	103	0.060845	0.061936	0.062729	0.061944	0.064185	0.071098	0.067643	0.064501	0.074637	0.070224	0.067575	0.069349	0.073793	0.098106	0.102949	0.108233	0.118068	0.106775	0.108383	0.113808	0.097142	0.085726	0.097927	0.085572	0.083657	0.084751	0.090975	0.098008	0.102609	0.105926	0.113185	0.122762	0.134784	0.123702	0.122227	0.120129	0.115514	0	0.074699	0.074812	0.074244	0.077637	0.079124	0.075709	0.072228	0.075461	0.071057	0.07481
40	40	0.070752	0.070051	0.065756	0.061324	0.061605	0.056811	0.057776	0.069518	0.066062	0.073276	0.070099	0.07301	0.073015	0.13878	0.133725	0.146952	0.119056	0.104919	0.082714	0.087838	0.091195	0.086999	0.097252	0.09299	0.09129	0.101089	0.094563	0.102387	0.099719	0.104598	0.122368	0.12873	0.138177	0.126245	0.140218	0.14799	0.141176	0	0.102723	0.077277	0.072618	0.071077	0.067296	0.065065	0.060053	0.062038	0.064312	0.064787
88	88	0.064125	0.063898	0.063319	0.069332	0.067286	0.066549	0.058777	0.076349	0.063453	0.059239	0.060852	0.071048	0.070645	0.098679	0.121325	0.126254	0.088786	0.099654	0.093406	0.090522	0.090376	0.092839	0.089363	0.097036	0.113122	0.116316	0.112183	0.0891	0.128671	0.12644	0.118667	0.133015	0.1477	0.140993	0.151537	0.148513	0.145551	0	0.072805	0.069374	0.06969	0.073985	0.067124	0.070292	0.061248	0.070656	0.085119	0.071146
175	175	0.062547	0.064565	0.066772	0.063556	0.069413	0.065205	0.066286	0.064378	0.063035	0.061226	0.062672	0.078699	0.087681	0.105186	0.094649	0.103616	0.100849	0.081354	0.087241	0.078493	0.075912	0.081932	0.080629	0.078466	0.080612	0.079736	0.104187	0.09585	0.09504	0.106655	0.110177	0.114826	0.128392	0.12988	0.137268	0.145019	0.139864	0	0.098646	0.100047	0.099403	0.096798	0.095032	0.100067	0.093944	0.097531	0.090972	0.08327
x																																							0
50	50	0.080339	0.075668	0.074757	0.071658	0.065523	0.070214	0.071865	0.086091	0.073679	0.081849	0.078517	0.077025	0.099099	0.155304	0.169219	0.19262	0.179371	0.165023	0.185013	0.152104	0.122851	0.097505	0.10097	0.085719	0.090311	0.123449	0.134363	0.11028	0.081608	0.080484	0.089503	0.079046	0.07866	0.090151	0.072773	0.078213	0.073411	0	0.12612	0.101861	0.101581	0.092522	0.092641	0.092543	0.113381	0.166048	0.095315	0.107938
39	39	0.098985	0.085605	0.076704	0.078184	0.071295	0.074177	0.07437	0.074622	0.076896	0.079433	0.080166	0.077768	0.075829	0.138817	0.152539	0.158858	0.169162	0.111307	0.134736	0.129132	0.145664	0.116208	0.088184	0.081191	0.0778	0.083509	0.109359	0.136538	0.089925	0.102607	0.12019	0.100587	0.111742	0.088326	0.08708	0.105555	0.096709	0	0.111595	0.094807	0.087151	0.091763	0.080021	0.078166	0.078591	0.079498	0.087019	0.088816
158	158	0.067265	0.070483	0.076242	0.079704	0.075743	0.07602	0.078187	0.077742	0.073048	0.077076	0.081611	0.072875	0.085821	0.145559	0.14747	0.159319	0.164243	0.178033	0.14579	0.096994	0.101638	0.089027	0.08283	0.080325	0.09227	0.093327	0.104721	0.08234	0.085155	0.095151	0.093057	0.078423	0.108168	0.129935	0.149763	0.153218	0.116095	0	0.085552	0.086464	0.08946	0.096047	0.092355	0.093154	0.093274	0.112442	0.097861	0.086595
54	54	0.077702	0.07129	0.074385	0.075827	0.077192	0.082353	0.077526	0.07213	0.10289	0.089994	0.081663	0.080985	0.10344	0.146676	0.154777	0.162706	0.122707	0.110875	0.155927	0.120689	0.147423	0.115612	0.099843	0.097132	0.100986	0.09983	0.116916	0.1067	0.11021	0.10311	0.115202	0.11425	0.115252	0.139326	0.122189	0.130979	0.136367	0	0.117377	0.102278	0.10072	0.1022	0.09412	0.131245	0.100488	0.098415	0.125989	0.190124
134	134	0.072844	0.074319	0.069501	0.094745	0.077261	0.066154	0.068489	0.073188	0.073417	0.078467	0.075718	0.083985	0.100054	0.170711	0.183276	0.172463	0.145285	0.134434	0.111762	0.096586	0.110252	0.100106	0.125041	0.106436	0.11177	0.1119	0.11386	0.119765	0.124085	0.124391	0.122744	0.121332	0.117625	0.11304	0.122667	0.129507	0.121861	0	0.09268	0.092864	0.091475	0.093039	0.119099	0.118536	0.082828	0.085863	0.085624	0.079634
94	94	0.071675	0.066218	0.065684	0.064777	0.061692	0.06334	0.060757	0.067629	0.06447	0.066398	0.078753	0.070948	0.120503	0.132839	0.184414	0.198681	0.182813	0.139402	0.114434	0.079396	0.076167	0.074355	0.11317	0.107916	0.098636	0.105015	0.109911	0.089383	0.080903	0.085299	0.072854	0.076852	0.126752	0.103888	0.103147	0.080831	0.071347	0	0.100168	0.091636	0.091972	0.091603	0.097719	0.089521	0.087243	0.09096	0.083386	0.079044
146	146	0.071497	0.077597	0.083435	0.079936	0.081264	0.086422	0.077122	0.085857	0.093673	0.101476	0.107987	0.112047	0.12825	0.182731	0.168618	0.184321	0.170263	0.160718	0.165727	0.127559	0.125256	0.112064	0.122171	0.114344	0.107897	0.08453	0.106877	0.096552	0.10918	0.106666	0.09732	0.112133	0.115299	0.106197	0.099516	0.109906	0.106119	0	0.119934	0.11624	0.118971	0.111628	0.094823	0.094303	0.107529	0.105989	0.114572	0.093431
176	176	0.077383	0.075233	0.074909	0.072699	0.07387	0.073093	0.077745	0.077121	0.077218	0.071765	0.071533	0.100532	0.123878	0.138118	0.166605	0.15643	0.131013	0.160588	0.151375	0.124749	0.116961	0.112431	0.110417	0.108252	0.103809	0.107215	0.103655	0.102719	0.100196	0.112937	0.117504	0.121762	0.124677	0.132577	0.12053	0.134332	0.125186	0	0.11571	0.116267	0.110627	0.119962	0.115278	0.11733	0.114239	0.11138	0.102909	0.100558
210	210	0.063164	0.060459	0.060842	0.06184	0.062749	0.069507	0.069212	0.067431	0.070201	0.070024	0.071162	0.073892	0.11998	0.14533	0.1678	0.175573	0.140169	0.173181	0.147141	0.122382	0.108786	0.104634	0.104797	0.110606	0.107265	0.111039	0.119601	0.113259	0.122414	0.112138	0.123338	0.115128	0.131245	0.127171	0.120357	0.141414	0.144965	0	0.09707	0.090022	0.083	0.08251	0.086739	0.08368	0.091952	0.092495	0.090919	0.081966
174	174	0.087009	0.081748	0.079331	0.094553	0.08799	0.08256	0.082061	0.085148	0.088584	0.086351	0.089847	0.10652	0.134671	0.157557	0.173528	0.165703	0.14112	0.121373	0.104222	0.110338	0.123429	0.103983	0.093459	0.094396	0.09639	0.096118	0.096481	0.103916	0.104003	0.105071	0.098076	0.10532	0.117809	0.113256	0.115945	0.115967	0.118555	0	0.094747	0.096212	0.095725	0.097995	0.093541	0.10165	0.101958	0.102441	0.100739	0.096725
216	216	0.073906	0.082958	0.075258	0.071815	0.075825	0.073518	0.074117	0.084972	0.070387	0.076503	0.076817	0.080049	0.120165	0.146715	0.150544	0.128456	0.143709	0.149073	0.148157	0.117199	0.103371	0.101583	0.091722	0.103267	0.094234	0.118806	0.100803	0.093593	0.098136	0.098383	0.104878	0.096403	0.105512	0.104187	0.100457	0.091274	0.106921	0	0.116043	0.123881	0.108731	0.104943	0.106677	0.099515	0.09871	0.096078	0.089057	0.089018
181	181	0.066742	0.062299	0.068422	0.063029	0.06148	0.069454	0.07378	0.082435	0.085384	0.087469	0.078762	0.079619	0.101159	0.120301	0.146872	0.143988	0.138565	0.117872	0.11477	0.108558	0.111515	0.113642	0.104511	0.110384	0.108001	0.106656	0.105429	0.130361	0.118826	0.118626	0.117541	0.116226	0.113927	0.114165	0.115357	0.121058	0.120318	0	0.103746	0.103868	0.107658	0.101209	0.092108	0.094626	0.149235	0.089893	0.101834	0.089979
215	215	0.073136	0.074534	0.077794	0.073625	0.070483	0.072737	0.073824	0.079725	0.075182	0.07776	0.075881	0.073676	0.122817	0.148986	0.170342	0.182999	0.163286	0.132342	0.13517	0.116355	0.099556	0.097781	0.104826	0.095081	0.094841	0.092736	0.113042	0.100813	0.088536	0.093307	0.091098	0.087964	0.089653	0.093528	0.09004	0.08976	0.089342	0	0.098238	0.095587	0.105364	0.109959	0.095514	0.104014	0.101717	0.104964	0.146895	0.116752
166	166	0.073089	0.079474	0.082228	0.075839	0.080188	0.078888	0.08132	0.076365	0.078751	0.092491	0.11165	0.10339	0.123755	0.144125	0.167516	0.174234	0.166831	0.16179	0.160953	0.151351	0.135776	0.120243	0.089806	0.094032	0.095486	0.096198	0.100416	0.104278	0.102537	0.108492	0.109015	0.107561	0.111019	0.114279	0.115833	0.111915	0.113324	0	0.091928	0.088099	0.089667	0.084296	0.083619	0.084718	0.091418	0.08687	0.090791	0.097166
217	217	0.068336	0.073021	0.068739	0.072247	0.070074	0.070452	0.070458	0.079169	0.07304	0.107399	0.071113	0.089448	0.125889	0.158412	0.184103	0.151628	0.180742	0.152065	0.168655	0.11985	0.117	0.093387	0.081034	0.084544	0.078495	0.105836	0.087441	0.108836	0.084591	0.079074	0.145232	0.114118	0.11538	0.159331	0.122215	0.102997	0.079873	0	0.090403	0.091573	0.087428	0.087137	0.089817	0.089526	0.089533	0.091877	0.101785	0.092903
185	185	0.066898	0.082511	0.07209	0.083242	0.076036	0.065891	0.075033	0.074726	0.074788	0.081252	0.075278	0.079066	0.094107	0.16775	0.208013	0.201203	0.186348	0.162418	0.113149	0.082373	0.083175	0.101154	0.097918	0.082511	0.084223	0.08199	0.087118	0.084726	0.088555	0.084656	0.08251	0.08498	0.106132	0.090275	0.083421	0.101401	0.102731	0	0.105714	0.115432	0.112565	0.141718	0.208344	0.090765	0.092171	0.110366	0.09845	0.096041
x																																							0
154	154	0.092333	0.085743	0.087253	0.110984	0.089093	0.090092	0.095531	0.100575	0.108608	0.104318	0.107672	0.106154	0.104339	0.16977	0.186707	0.178905	0.170243	0.159497	0.157376	0.141109	0.129339	0.129745	0.122917	0.126064	0.121784	0.127998	0.119123	0.119653	0.129467	0.136717	0.134295	0.156841	0.140093	0.145306	0.142926	0.139018	0.14245	0	0.175647	0.144346	0.132329	0.173644	0.170153	0.151589	0.104054	0.097789	0.104603	0.087162
6	6	0.068733	0.070654	0.071218	0.080395	0.071364	0.066295	0.088689	0.075957	0.073449	0.082753	0.077956	0.076755	0.081496	0.087593	0.154637	0.17461	0.15493	0.15109	0.18458	0.188349	0.19343	0.203362	0.156843	0.115042	0.110754	0.10284	0.120798	0.124115	0.116765	0.114026	0.115311	0.118022	0.132841	0.105131	0.113795	0.119377	0.121401	0	0.097946	0.094357	0.103997	0.122393	0.093219	0.088714	0.09303	0.113713	0.110865	0.10152
2	2	0.062661	0.060379	0.068198	0.064042	0.092235	0.063575	0.073485	0.069481	0.073935	0.077914	0.085606	0.079318	0.076801	0.083139	0.132616	0.170182	0.154653	0.147288	0.155781	0.140236	0.150113	0.125099	0.12151	0.126583	0.1027	0.121201	0.113217	0.123494	0.143352	0.139004	0.150753	0.13313	0.133494	0.135529	0.128035	0.143847	0.124995	0	0.076539	0.074265	0.074043	0.094221	0.090449	0.087092	0.073245	0.077342	0.073644	0.076363
107	107	0.059375	0.061701	0.061218	0.059131	0.06473	0.062493	0.064202	0.067923	0.067302	0.070381	0.066641	0.073875	0.07596	0.127336	0.1418	0.123897	0.115959	0.109354	0.122458	0.126384	0.127804	0.132159	0.124968	0.117436	0.128115	0.129351	0.12228	0.130083	0.13118	0.126021	0.126653	0.115298	0.127402	0.115859	0.109214	0.108003	0.11058	0	0.090558	0.096623	0.095387	0.096483	0.087796	0.091301	0.089974	0.086968	0.087999	0.080103
80	80	0.058763	0.057924	0.062038	0.058293	0.063027	0.061317	0.088617	0.065005	0.064596	0.076584	0.074111	0.085846	0.077107	0.158481	0.185442	0.177517	0.130922	0.189199	0.1523	0.170461	0.154407	0.153562	0.126039	0.13445	0.123553	0.096873	0.105725	0.110795	0.161002	0.144347	0.152399	0.157995	0.139966	0.108345	0.124253	0.115418	0.120425	0	0.085298	0.077583	0.094929	0.08116	0.080685	0.087842	0.118606	0.102108	0.07311	0.084534
32	32	0.07182	0.063953	0.06552	0.063894	0.065636	0.066157	0.073387	0.074806	0.069405	0.072253	0.079934	0.088024	0.107188	0.150555	0.178358	0.179934	0.171554	0.163217	0.152358	0.171547	0.161063	0.168384	0.175718	0.163982	0.143589	0.15973	0.132887	0.154827	0.132885	0.127916	0.131716	0.128522	0.128842	0.111116	0.11087	0.102153	0.09946	0	0.083723	0.073275	0.081657	0.078825	0.076671	0.074988	0.073022	0.070919	0.071132	0.073568
26	26	0.090871	0.088911	0.075586	0.090561	0.073835	0.06891	0.072453	0.068469	0.070368	0.072947	0.072239	0.081305	0.078892	0.120861	0.17576	0.187204	0.196874	0.18571	0.166356	0.111967	0.105795	0.104846	0.102603	0.101445	0.10837	0.107536	0.123492	0.121063	0.146654	0.16038	0.150338	0.133282	0.137539	0.137807	0.132463	0.148382	0.141721	0	0.092763	0.087812	0.08574	0.090785	0.085132	0.097536	0.077837	0.076192	0.078603	0.088855
19	19	0.079683	0.07734	0.080941	0.082898	0.078956	0.079866	0.083738	0.081904	0.082343	0.089271	0.085982	0.091512	0.09136	0.141202	0.176198	0.19264	0.165986	0.1535	0.146841	0.123319	0.118352	0.118984	0.116526	0.122747	0.130722	0.136126	0.130797	0.14159	0.143673	0.144259	0.145217	0.148849	0.136555	0.144892	0.149143	0.1481	0.146237	0	0.091789	0.084347	0.079819	0.079787	0.082353	0.084113	0.078424	0.082066	0.078794	0.089167
34	34	0.071194	0.066702	0.068232	0.067592	0.063554	0.068031	0.065123	0.068359	0.06985	0.069919	0.078769	0.071563	0.073347	0.151172	0.18554	0.198578	0.177198	0.18867	0.166871	0.145126	0.128427	0.128803	0.124866	0.116575	0.125971	0.143069	0.149434	0.143643	0.15514	0.151968	0.156378	0.151055	0.161825	0.146082	0.15299	0.144229	0.141812	0	0.109015	0.084362	0.082605	0.080225	0.080034	0.08248	0.080766	0.079633	0.082092	0.086827
105	105	0.069391	0.070809	0.067333	0.085246	0.086472	0.081125	0.088511	0.093451	0.099243	0.101278	0.109129	0.109984	0.116281	0.160375	0.178813	0.180427	0.173794	0.157815	0.156921	0.112296	0.125575	0.101803	0.102476	0.105322	0.109982	0.136232	0.109535	0.136796	0.125842	0.113365	0.135883	0.128662	0.151893	0.135577	0.128456	0.118753	0.143554	0	0.08634	0.091877	0.083401	0.087988	0.094702	0.093421	0.088805	0.08824	0.08731	0.08588
71	71	0.102758	0.093701	0.08955	0.076319	0.077442	0.076253	0.076595	0.076647	0.082548	0.084415	0.083774	0.089912	0.121884	0.184343	0.207165	0.211834	0.173815	0.175772	0.14619	0.139448	0.133167	0.129356	0.120338	0.105328	0.107161	0.121199	0.120764	0.128948	0.135596	0.143022	0.144795	0.138117	0.142579	0.138588	0.157805	0.156755	0.15646	0	0.108751	0.087757	0.085493	0.078134	0.073065	0.070845	0.071049	0.071267	0.07331	0.080503
10	10	0.07986	0.078777	0.066877	0.072108	0.062151	0.061945	0.063099	0.063119	0.059966	0.069581	0.075736	0.087366	0.090472	0.111086	0.138995	0.160224	0.160255	0.134182	0.129043	0.139423	0.117901	0.134156	0.105045	0.120903	0.113717	0.115611	0.129884	0.127499	0.137306	0.137807	0.130621	0.139764	0.14652	0.129948	0.127858	0.135825	0.142096	0	0.103603	0.091222	0.091508	0.089745	0.07663	0.077465	0.075276	0.082432	0.071749	0.073564
127	127	0.06418	0.06428	0.066442	0.068119	0.072475	0.072812	0.070521	0.075239	0.081073	0.090526	0.083487	0.095376	0.110952	0.149337	0.155842	0.119063	0.154784	0.15283	0.124838	0.11443	0.111918	0.113781	0.114133	0.110274	0.120336	0.12465	0.121302	0.123503	0.127565	0.129476	0.129058	0.136353	0.132446	0.130931	0.133084	0.129458	0.124046	0	0.076964	0.073166	0.078228	0.077255	0.079531	0.078609	0.077281	0.079501	0.079603	0.079632
149	149	0.071782	0.073964	0.074529	0.075813	0.079832	0.08745	0.089608	0.095641	0.09307	0.10125	0.096292	0.107213	0.096305	0.140871	0.145683	0.156405	0.131708	0.145419	0.134163	0.138538	0.167732	0.138276	0.123624	0.114361	0.134164	0.116285	0.120235	0.113369	0.117361	0.118094	0.123303	0.120382	0.121477	0.117061	0.11234	0.111097	0.116977	0	0.085774	0.089349	0.086356	0.087538	0.087179	0.079891	0.083401	0.095084	0.082271	0.09072
14	14	0.056283	0.06494	0.064056	0.062586	0.058918	0.06075	0.061314	0.065803	0.067883	0.073701	0.084685	0.086374	0.093419	0.125658	0.157147	0.158926	0.141485	0.128822	0.13398	0.152968	0.126113	0.15474	0.141442	0.138353	0.153622	0.160942	0.144979	0.142206	0.165575	0.154662	0.156284	0.157103	0.163861	0.142422	0.143254	0.143518	0.132577	0	0.074547	0.097666	0.095003	0.101483	0.101295	0.097908	0.098599	0.095741	0.096375	0.102473
25	25	0.07437	0.064558	0.073738	0.068003	0.059264	0.068048	0.066375	0.07413	0.078239	0.083678	0.091893	0.102474	0.117372	0.154478	0.15318	0.156159	0.154295	0.134996	0.136922	0.126719	0.12534	0.133957	0.132661	0.131157	0.139709	0.148338	0.148502	0.159734	0.161825	0.170502	0.162127	0.16264	0.164285	0.167583	0.160258	0.159119	0.149749	0	0.094496	0.092074	0.102579	0.092743	0.087952	0.09028	0.087796	0.084249	0.092576	0.091242
205	205	0.062403	0.060989	0.060784	0.060955	0.057799	0.063134	0.068465	0.074512	0.079667	0.08456	0.082979	0.090665	0.135853	0.131584	0.150987	0.13869	0.124632	0.138862	0.130961	0.12009	0.121658	0.123605	0.14243	0.153972	0.142767	0.161502	0.156215	0.135338	0.147147	0.164563	0.154793	0.151578	0.155106	0.15499	0.153229	0.154412	0.150704	0	0.100745	0.098848	0.136703	0.104414	0.102523	0.095797	0.094095	0.092963	0.094961	0.095529
201	201	0.060096	0.065937	0.063218	0.062653	0.06446	0.073123	0.071454	0.068133	0.07212	0.07164	0.082491	0.084204	0.119273	0.148672	0.152133	0.129861	0.14058	0.138199	0.131719	0.118353	0.140073	0.149629	0.145407	0.129269	0.15567	0.138827	0.139986	0.137538	0.134776	0.142459	0.129502	0.130694	0.121885	0.114994	0.112301	0.113422	0.111249	0	0.101101	0.099216	0.094684	0.100448	0.090198	0.083448	0.084006	0.08033	0.082803	0.085394
208	208	0.073514	0.06977	0.069412	0.067713	0.068241	0.068028	0.072429	0.07096	0.071882	0.076069	0.070858	0.073644	0.095301	0.148635	0.157314	0.158707	0.174207	0.173182	0.16007	0.1455	0.132133	0.141552	0.134549	0.142056	0.125927	0.12372	0.127468	0.147356	0.123351	0.134273	0.121263	0.130907	0.129683	0.124013	0.140448	0.126355	0.11394	0	0.099341	0.102512	0.099689	0.101013	0.09996	0.094056	0.089281	0.087057	0.081494	0.087441
206	206	0.071701	0.067298	0.070333	0.071919	0.06916	0.088072	0.080483	0.085143	0.091134	0.087308	0.080233	0.081229	0.121963	0.140998	0.161969	0.17533	0.149819	0.140414	0.133271	0.118924	0.158157	0.149078	0.129207	0.123732	0.121094	0.117822	0.132451	0.122405	0.127389	0.12905	0.131625	0.123784	0.138182	0.133351	0.12852	0.135234	0.133689	0	0.097905	0.09141	0.097095	0.111779	0.098825	0.105334	0.094921	0.094521	0.090899	0.092228
161	161	0.077826	0.075489	0.069458	0.082572	0.075803	0.072483	0.076451	0.077155	0.081906	0.076097	0.085077	0.078725	0.083987	0.127223	0.15387	0.157968	0.147506	0.149371	0.156022	0.144099	0.118502	0.133357	0.130485	0.128948	0.130142	0.117271	0.100442	0.11639	0.111198	0.122613	0.122449	0.136617	0.137636	0.134984	0.126978	0.136582	0.140437	0	0.122472	0.099253	0.1004	0.113868	0.118118	0.111819	0.09497	0.103984	0.109672	0.116051
199	199	0.067785	0.073264	0.087371	0.070925	0.077833	0.082117	0.080051	0.081879	0.079054	0.082518	0.084993	0.084627	0.114921	0.129206	0.148879	0.159158	0.148881	0.131584	0.141101	0.108517	0.110083	0.108616	0.110416	0.130959	0.113664	0.113019	0.118817	0.117019	0.125299	0.12853	0.148741	0.141839	0.179384	0.175196	0.158471	0.162726	0.148456	0	0.096523	0.096588	0.155534	0.175732	0.11636	0.128643	0.102533	0.102296	0.09187	0.106206
x																																							0
211	211	0.085593	0.086058	0.086143	0.08454	0.105244	0.090471	0.095662	0.10069	0.109349	0.11025	0.106615	0.114391	0.165662	0.195807	0.202212	0.188571	0.201181	0.17598	0.176892	0.170009	0.166618	0.157366	0.153166	0.146609	0.144692	0.13536	0.130951	0.121568	0.116643	0.119064	0.117589	0.102768	0.110053	0.107984	0.109149	0.108685	0.110123	0	0.100677	0.094211	0.097858	0.096875	0.101305	0.098599	0.100324	0.099115	0.098568	0.099498
11	11	0.074042	0.067364	0.067401	0.064626	0.070201	0.064751	0.067778	0.066047	0.071136	0.077178	0.098772	0.095516	0.122014	0.169048	0.223106	0.232661	0.208229	0.198638	0.183081	0.190928	0.176033	0.182163	0.186187	0.16599	0.173614	0.16519	0.167185	0.17397	0.173697	0.154577	0.166738	0.15715	0.149156	0.143363	0.141326	0.139966	0.136252	0	0.091818	0.084791	0.086282	0.078425	0.080365	0.097342	0.089065	0.081109	0.079021	0.08823
209	209	0.061454	0.062569	0.063338	0.060215	0.062729	0.064497	0.073164	0.073937	0.084437	0.083848	0.08916	0.093427	0.145871	0.166073	0.179655	0.172859	0.182441	0.177581	0.163855	0.170207	0.187464	0.147783	0.168681	0.145116	0.153441	0.136984	0.135742	0.129346	0.118227	0.131026	0.112554	0.114165	0.10617	0.109292	0.105767	0.104141	0.098304	0	0.102103	0.105196	0.092604	0.090034	0.094481	0.086232	0.092824	0.098804	0.085588	0.087207
220	220	0.077902	0.077294	0.076925	0.075483	0.076068	0.077818	0.081786	0.080111	0.082653	0.085484	0.088066	0.090404	0.141705	0.170138	0.166567	0.138524	0.141196	0.162548	0.161007	0.157787	0.157645	0.189018	0.160228	0.14666	0.150527	0.13621	0.134393	0.140718	0.129251	0.13314	0.129171	0.118764	0.118632	0.114083	0.116077	0.111502	0.112052	0	0.097674	0.094108	0.089337	0.091661	0.086979	0.095429	0.101438	0.087284	0.087189	0.088785
204	204	0.075601	0.086927	0.075154	0.085917	0.086556	0.100948	0.097476	0.103015	0.107799	0.120124	0.123208	0.138123	0.177668	0.184314	0.203736	0.200564	0.190758	0.185345	0.165034	0.155489	0.149828	0.147725	0.150813	0.160299	0.160941	0.158941	0.166759	0.145572	0.145467	0.154459	0.14583	0.141648	0.146952	0.143113	0.133206	0.134203	0.127643	0	0.107295	0.125383	0.122306	0.121733	0.115127	0.103696	0.107705	0.101217	0.100635	0.117239
x																																							0
60	60	0.072783	0.072734	0.073595	0.069008	0.068715	0.067503	0.06635	0.06752	0.076972	0.070328	0.070555	0.069798	0.075128	0.154831	0.1507	0.175088	0.145689	0.10626	0.16848	0.137511	0.086652	0.080653	0.07404	0.077197	0.077315	0.076993	0.075729	0.110775	0.119391	0.098566	0.122878	0.115328	0.139242	0.146539	0.157322	0.104401	0.084141	0	0.109421	0.096631	0.089597	0.090678	0.086701	0.085007	0.08615	0.085435	0.085516	0.089192
42	42	0.070882	0.068453	0.067065	0.067818	0.062048	0.061369	0.069196	0.07236	0.065392	0.069383	0.068864	0.071641	0.067865	0.118408	0.152366	0.152759	0.098434	0.09427	0.102838	0.116785	0.11413	0.115275	0.114712	0.107929	0.138303	0.131725	0.13424	0.117864	0.119428	0.117019	0.130997	0.131857	0.123281	0.116386	0.124818	0.112377	0.123281	0	0.095146	0.0833	0.078229	0.0803	0.079942	0.077667	0.082289	0.073644	0.071032	0.077727
24	24	0.067119	0.070212	0.063123	0.064937	0.06618	0.067424	0.068833	0.076577	0.071102	0.068668	0.076518	0.07507	0.07299	0.112744	0.160467	0.161459	0.163868	0.149329	0.151664	0.166621	0.132825	0.116276	0.112554	0.100423	0.096145	0.089644	0.098035	0.105574	0.105294	0.133881	0.115528	0.134769	0.126799	0.133132	0.120875	0.120447	0.137435	0	0.104023	0.095764	0.09293	0.093826	0.088494	0.090122	0.08798	0.081514	0.086278	0.086052
66	66	0.074081	0.068907	0.05647	0.058918	0.055131	0.055472	0.057133	0.05959	0.059981	0.070383	0.066621	0.063764	0.073303	0.152301	0.152927	0.166402	0.156546	0.120918	0.163265	0.149611	0.134416	0.104712	0.095028	0.092483	0.101398	0.117387	0.108818	0.114045	0.122216	0.129752	0.158034	0.156425	0.147824	0.142833	0.151372	0.157536	0.161159	0	0.094633	0.079038	0.074064	0.074932	0.070689	0.074704	0.073739	0.075237	0.078231	0.083168
168	168	0.066499	0.061536	0.059724	0.06049	0.060532	0.060102	0.058826	0.065399	0.066599	0.070665	0.066521	0.064845	0.077461	0.117235	0.153353	0.141833	0.101256	0.117917	0.101117	0.112383	0.086412	0.088271	0.066968	0.064922	0.06605	0.069647	0.079859	0.118902	0.14976	0.145218	0.13473	0.140063	0.15091	0.101549	0.134518	0.15693	0.156916	0	0.081677	0.081539	0.080551	0.081274	0.086263	0.087878	0.083083	0.084098	0.086192	0.109106
117	117																																						0
x		0.079527	0.074233	0.083079	0.07792	0.075826	0.073927	0.082442	0.084063	0.095871	0.098292	0.086329	0.090724	0.088874	0.134115	0.16276	0.143613	0.131535	0.136878	0.135875	0.106345	0.101452	0.098702	0.094391	0.092143	0.090902	0.088453	0.090575	0.093288	0.093264	0.094061	0.095362	0.096558	0.104014	0.105603	0.103936	0.10433	0.114856	0	0.10723	0.103981	0.102453	0.103585	0.111337	0.101763	0.108186	0.106992	0.101161	0.123693
164	164	0.075597	0.08114	0.079348	0.081125	0.078581	0.076658	0.079459	0.080358	0.078182	0.086087	0.086426	0.083691	0.127253	0.1338	0.148728	0.148358	0.127262	0.129581	0.128029	0.084794	0.098447	0.088094	0.082593	0.088353	0.084594	0.08881	0.08798	0.090195	0.094818	0.089445	0.092155	0.092571	0.095802	0.096907	0.122943	0.101492	0.110185	0	0.103185	0.095307	0.097138	0.121927	0.144715	0.117945	0.095321	0.127118	0.0995	0.096816
192	192	0.073577	0.067711	0.068338	0.075349	0.073777	0.088543	0.084504	0.086936	0.084144	0.080466	0.084979	0.086618	0.128355	0.1412	0.149492	0.131948	0.129765	0.126509	0.090846	0.101767	0.090595	0.100487	0.089859	0.09995	0.087797	0.085735	0.10227	0.091141	0.097654	0.093809	0.10197	0.095024	0.11122	0.089176	0.085108	0.089582	0.090412	0	0.10006	0.098761	0.130893	0.098713	0.096396	0.110151	0.130246	0.098434	0.099107	0.094092
202	202	0.064536	0.065811	0.065159	0.068204	0.086181	0.089826	0.080873	0.106979	0.102399	0.075361	0.068599	0.072463	0.069021	0.093149	0.141576	0.187132	0.173891	0.154812	0.169025	0.166256	0.099452	0.100859	0.079486	0.096454	0.074462	0.101829	0.130784	0.09287	0.126723	0.115825	0.1001	0.116709	0.103111	0.096836	0.0942	0.099517	0.095232	0	0.0944	0.092945	0.091988	0.089103	0.111297	0.113983	0.129151	0.154822	0.158921	0.146262
8	8	0.077431	0.072717	0.068415	0.068761	0.071907	0.100906	0.089455	0.079861	0.068599	0.06585	0.07067	0.068214	0.079809	0.131493	0.188395	0.199592	0.181019	0.173492	0.169651	0.121239	0.126566	0.088037	0.086055	0.082953	0.083875	0.091323	0.112939	0.092451	0.108985	0.117935	0.135811	0.099195	0.098739	0.10923	0.09605	0.097152	0.095046	0	0.111131	0.093259	0.089218	0.086206	0.084649	0.114552	0.14976	0.173905	0.091113	0.07995
52	52	0.075809	0.083645	0.083327	0.090486	0.098612	0.100127	0.107239	0.0995	0.115383	0.106417	0.106767	0.105658	0.131166	0.148701	0.155607	0.160159	0.133876	0.116552	0.106216	0.106837	0.101568	0.102105	0.088921	0.087862	0.087271	0.077435	0.076468	0.077083	0.074298	0.078474	0.075242	0.073078	0.073136	0.079222	0.075734	0.078093	0.083152	0	0.104123	0.104455	0.079798	0.098785	0.09659	0.095852	0.140405	0.20286	0.096255	0.094187
170	170	0.06827	0.076937	0.079552	0.076836	0.080912	0.093283	0.095428	0.097666	0.093829	0.092372	0.09628	0.087949	0.077316	0.137054	0.144194	0.176602	0.163425	0.152852	0.15457	0.122714	0.097371	0.093622	0.081132	0.079784	0.078773	0.078667	0.081635	0.085984	0.079821	0.076745	0.078795	0.077626	0.080953	0.07912	0.073786	0.081631	0.075459	0	0.120534	0.113918	0.106602	0.101696	0.104806	0.125474	0.172456	0.167317	0.140261	0.152829
150	150	0.081458	0.084806	0.080206	0.078822	0.076469	0.075775	0.108612	0.08816	0.090528	0.075506	0.066545	0.072583	0.103699	0.125626	0.160448	0.150814	0.156497	0.159391	0.117819	0.083657	0.100843	0.082459	0.079815	0.0802	0.077499	0.074812	0.076983	0.078022	0.076548	0.076832	0.075542	0.08094	0.080664	0.086248	0.077611	0.082865	0.082673	0	0.112708	0.113767	0.121899	0.146804	0.141179	0.148589	0.186871	0.192544	0.173493	0.121523
197	197	0.091511	0.088252	0.089018	0.089803	0.089564	0.07634	0.114909	0.087691	0.074751	0.070288	0.06832	0.069498	0.113024	0.133292	0.147976	0.162793	0.16242	0.176922	0.14202	0.133517	0.125885	0.100028	0.079017	0.077388	0.074268	0.076713	0.079055	0.076933	0.078427	0.0963	0.086167	0.083703	0.106436	0.089354	0.07996	0.082981	0.079295	0	0.10914	0.108334	0.12467	0.107413	0.109636	0.10144	0.126154	0.161556	0.142578	0.107487
212	212	0.084749	0.083067	0.093505	0.097476	0.099932	0.091486	0.106575	0.094996	0.088366	0.08021	0.080396	0.087558	0.101046	0.186686	0.200881	0.197405	0.169337	0.149077	0.105149	0.081814	0.082481	0.08486	0.097453	0.075305	0.077227	0.086365	0.095032	0.103266	0.081798	0.082509	0.098018	0.082328	0.086967	0.093781	0.09208	0.108175	0.111475	0	0.105804	0.112809	0.098637	0.089607	0.096956	0.107926	0.099579	0.110239	0.090253	0.083522
70	70	0.082654	0.088633	0.089741	0.0844	0.078612	0.08541	0.073097	0.081223	0.079169	0.081007	0.084402	0.074586	0.072818	0.145368	0.193978	0.200166	0.177471	0.150639	0.114547	0.088786	0.086215	0.088594	0.082075	0.079773	0.086962	0.090682	0.078163	0.078264	0.076629	0.083169	0.084248	0.083928	0.089275	0.090509	0.085556	0.093051	0.087914	0	0.09046	0.115752	0.134022	0.11755	0.127004	0.134214	0.10556	0.084076	0.087205	0.087097
142	142	0.082837	0.09407	0.088294	0.095649	0.086097	0.079375	0.082818	0.080586	0.083428	0.083537	0.082602	0.083357	0.084644	0.166923	0.201783	0.196302	0.171874	0.151477	0.120826	0.087089	0.086608	0.087813	0.092192	0.086147	0.082094	0.082689	0.085512	0.09394	0.08197	0.081722	0.082554	0.100414	0.083375	0.123302	0.118792	0.090112	0.082526	0	0.100934	0.094367	0.114106	0.140811	0.160443	0.089828	0.087558	0.086706	0.083075	0.088765
159	159	0.087658	0.114639	0.111882	0.092592	0.089061	0.09551	0.100386	0.09165	0.079425	0.076554	0.091701	0.071437	0.070478	0.129148	0.169134	0.160543	0.161812	0.111959	0.083975	0.081619	0.076239	0.076249	0.076225	0.078009	0.073997	0.079378	0.086086	0.075113	0.086995	0.08801	0.083759	0.083164	0.089851	0.097239	0.092421	0.09755	0.099496	0	0.117132	0.12477	0.175327	0.142719	0.101402	0.135196	0.150849	0.142165	0.088905	0.085479
157	157	0.072189	0.072316	0.06645	0.066206	0.079778	0.073509	0.077456	0.076996	0.076138	0.075563	0.071664	0.071726	0.070275	0.122833	0.151154	0.149688	0.14211	0.118882	0.093552	0.081666	0.081891	0.08145	0.079297	0.077641	0.077992	0.069478	0.070497	0.072416	0.091097	0.085372	0.106438	0.09017	0.101362	0.071788	0.086231	0.077902	0.077411	0	0.099168	0.096883	0.101599	0.100263	0.117632	0.09577	0.125634	0.126233	0.10791	0.089787
155	155	0.070089	0.067303	0.074155	0.078078	0.071968	0.085283	0.080759	0.081962	0.087121	0.083215	0.071141	0.078231	0.099807	0.131583	0.146839	0.127242	0.133321	0.108566	0.085139	0.089649	0.071697	0.087945	0.094847	0.107375	0.078172	0.086632	0.084214	0.07949	0.077588	0.086027	0.078388	0.080738	0.077028	0.078055	0.087205	0.077423	0.075028	0	0.097201	0.102286	0.107227	0.110085	0.1008	0.103894	0.105183	0.134247	0.108522	0.100204
187	187	0.078801	0.070989	0.070742	0.075113	0.099967	0.080775	0.083652	0.072782	0.069028	0.074178	0.071142	0.071882	0.073142	0.127016	0.139671	0.135675	0.136266	0.128451	0.121423	0.108546	0.109148	0.100764	0.074834	0.091188	0.084661	0.072536	0.07295	0.086586	0.074134	0.082979	0.107767	0.099341	0.078861	0.080111	0.077156	0.078654	0.085522	0	0.087296	0.098844	0.085225	0.091472	0.122969	0.131558	0.121244	0.119227	0.096121	0.086598
160	160																																						0
x		0.069905	0.065036	0.06951	0.075656	0.069509	0.063879	0.069482	0.065285	0.062152	0.064095	0.067329	0.062484	0.06204	0.092199	0.131298	0.15259	0.166026	0.151795	0.150413	0.111775	0.114164	0.08066	0.096955	0.064787	0.062042	0.071946	0.073976	0.088517	0.082563	0.090767	0.084106	0.101279	0.091086	0.08379	0.072002	0.090635	0.071243	0	0.075389	0.078583	0.073819	0.0768	0.085594	0.063804	0.071574	0.081989	0.07726	0.077037
7	7	0.070576	0.067619	0.071419	0.071746	0.071699	0.063808	0.067856	0.070526	0.066201	0.065965	0.07065	0.067699	0.069405	0.079366	0.164546	0.167129	0.140239	0.111708	0.187562	0.095689	0.095998	0.084944	0.082794	0.081133	0.078792	0.08236	0.082428	0.094717	0.085672	0.086444	0.095436	0.09389	0.099183	0.101136	0.105323	0.104405	0.108678	0	0.095645	0.090862	0.0909	0.087559	0.086726	0.086067	0.092943	0.092543	0.090345	0.093443
9	9	0.064782	0.067423	0.06334	0.065544	0.063536	0.060708	0.062415	0.062407	0.060291	0.063987	0.060678	0.065654	0.059426	0.102628	0.130558	0.161751	0.158215	0.145039	0.159425	0.102994	0.091942	0.072974	0.08113	0.0643	0.072964	0.069936	0.076024	0.068103	0.067908	0.068373	0.0733	0.072751	0.070523	0.064527	0.082979	0.078167	0.071449	0	0.112511	0.105229	0.09998	0.100484	0.091866	0.091487	0.085197	0.087761	0.086352	0.086902
27	27	0.066049	0.061613	0.063441	0.062788	0.065123	0.070873	0.065798	0.060601	0.071836	0.071853	0.072432	0.071662	0.093413	0.131827	0.130428	0.158867	0.139446	0.171653	0.150523	0.087821	0.078243	0.09275	0.077768	0.083664	0.081361	0.079104	0.085609	0.082056	0.089546	0.09249	0.095193	0.091273	0.095199	0.09496	0.099989	0.097856	0.100239	0	0.087972	0.072933	0.071563	0.07054	0.069167	0.075286	0.080724	0.072696	0.072378	0.069323
59	59	0.067204	0.062369	0.063326	0.058381	0.059066	0.057875	0.067566	0.074856	0.063549	0.062453	0.060898	0.058121	0.062323	0.154715	0.138912	0.153178	0.144027	0.130269	0.146497	0.14227	0.119603	0.093642	0.06967	0.07251	0.07666	0.066897	0.074447	0.096803	0.095162	0.096466	0.077239	0.090569	0.082139	0.082353	0.079293	0.079166	0.083638	0	0.096301	0.085417	0.086448	0.082943	0.081005	0.082334	0.082254	0.140318	0.09508	0.083648
55	55	0.062266	0.060582	0.059437	0.060907	0.062736	0.062774	0.06789	0.07041	0.080027	0.083129	0.08252	0.086995	0.093554	0.12072	0.139136	0.151536	0.125444	0.119724	0.105098	0.095331	0.085449	0.085856	0.087382	0.08371	0.082025	0.081012	0.084705	0.091014	0.092307	0.112038	0.098859	0.096178	0.102313	0.100001	0.124689	0.098017	0.135762	0	0.085251	0.086629	0.086132	0.083317	0.084741	0.094079	0.093582	0.094468	0.094443	0.087199
84	84	0.082531	0.077552	0.074333	0.073177	0.075818	0.075915	0.073619	0.072247	0.073027	0.067775	0.065156	0.071999	0.102468	0.151631	0.189488	0.168892	0.159795	0.121411	0.080655	0.074915	0.077391	0.075464	0.074861	0.073496	0.083136	0.078705	0.086806	0.085976	0.082796	0.079514	0.085038	0.079072	0.089647	0.092452	0.083827	0.092495	0.097205	0	0.079226	0.083399	0.082046	0.088324	0.090553	0.091039	0.097479	0.103424	0.094412	0.095919
171	171	0.073658	0.071149	0.06715	0.070944	0.068503	0.073982	0.07676	0.071553	0.067456	0.074261	0.063368	0.071341	0.096273	0.146797	0.156245	0.137557	0.119945	0.10497	0.092157	0.081897	0.084753	0.076354	0.093464	0.087135	0.101956	0.081198	0.083979	0.089949	0.110803	0.084458	0.1003	0.091117	0.105373	0.079939	0.090047	0.082265	0.077597	0	0.105844	0.111936	0.102099	0.104017	0.10502	0.099891	0.102593	0.097901	0.097931	0.113164
177	177	0.063073	0.065042	0.061637	0.063934	0.065005	0.062829	0.061344	0.065474	0.065493	0.069222	0.081688	0.070107	0.065375	0.139959	0.180434	0.188314	0.150008	0.14515	0.139333	0.091238	0.089306	0.085925	0.0774	0.075466	0.078925	0.074733	0.075291	0.10088	0.08855	0.095648	0.090811	0.122812	0.083555	0.078458	0.074556	0.076151	0.089713	0	0.105749	0.107149	0.096388	0.092482	0.099138	0.099993	0.09686	0.091826	0.093242	0.099518
162	162	0.061013	0.058961	0.056326	0.057689	0.061511	0.058946	0.064047	0.06596	0.062711	0.064087	0.061443	0.063386	0.091021	0.111793	0.145699	0.158673	0.085772	0.113988	0.118189	0.082457	0.076925	0.081787	0.075209	0.079786	0.074515	0.076138	0.075401	0.075539	0.097147	0.076686	0.078132	0.082935	0.078878	0.08141	0.098292	0.080507	0.08139	0	0.095515	0.091547	0.091048	0.087812	0.092849	0.089975	0.097738	0.095636	0.096436	0.091069
186	186	0.054124	0.069495	0.054391	0.056179	0.055299	0.05668	0.056692	0.05823	0.059871	0.075841	0.061008	0.070161	0.096209	0.116153	0.12584	0.134502	0.129382	0.14056	0.131777	0.09774	0.092082	0.079816	0.088551	0.090946	0.083514	0.085233	0.08357	0.083732	0.083873	0.088914	0.089667	0.09478	0.092434	0.093339	0.090666	0.088448	0.086243	0	0.085288	0.104886	0.104304	0.08687	0.088352	0.103045	0.088984	0.090021	0.086847	0.092186
180	180	0.076571	0.074555	0.071378	0.075063	0.07748	0.07302	0.077313	0.075499	0.079396	0.07558	0.06518	0.066939	0.0865	0.122603	0.148111	0.166239	0.137985	0.124282	0.133836	0.12788	0.09684	0.104125	0.082326	0.080934	0.07634	0.078734	0.075881	0.080643	0.079563	0.081	0.080763	0.083697	0.088534	0.084428	0.088708	0.084828	0.083841	0	0.095439	0.094993	0.095045	0.095757	0.092776	0.099233	0.097077	0.086788	0.083351	0.087949
184	184	0.059615	0.062167	0.066371	0.067672	0.05914	0.063297	0.063913	0.064269	0.063537	0.064459	0.064855	0.072853	0.104162	0.133742	0.144436	0.111311	0.100969	0.140644	0.12955	0.102833	0.090364	0.07743	0.081071	0.075095	0.072665	0.070965	0.068589	0.080256	0.075825	0.067609	0.115825	0.116468	0.07329	0.083166	0.116194	0.121972	0.076432	0	0.094349	0.096099	0.090104	0.108954	0.12733	0.0922	0.094547	0.089005	0.089303	0.09297
188	188	0.0635	0.061569	0.06258	0.063086	0.068839	0.066782	0.065256	0.063938	0.063152	0.062438	0.062749	0.066119	0.065184	0.119779	0.160321	0.160232	0.173596	0.151436	0.085905	0.07982	0.082122	0.073522	0.074704	0.074441	0.079781	0.074795	0.070944	0.07389	0.081488	0.077207	0.086	0.077725	0.078419	0.076187	0.084227	0.088286	0.073842	0	0.086836	0.087417	0.081214	0.082335	0.08512	0.083282	0.08319	0.08532	0.08147	0.080503
92	92	0.070562	0.069656	0.067946	0.063846	0.064332	0.062322	0.062463	0.062034	0.061226	0.06429	0.059492	0.058965	0.066507	0.123757	0.133268	0.125921	0.115156	0.125709	0.099064	0.07288	0.071107	0.069665	0.066622	0.069499	0.077427	0.066695	0.064276	0.069183	0.067571	0.06355	0.062198	0.065739	0.06362	0.066888	0.070566	0.072977	0.079476	0	0.090096	0.10866	0.163917	0.094461	0.082039	0.078371	0.082812	0.084157	0.08111	0.077838
151	151	0.066809	0.063086	0.06471	0.064986	0.069461	0.06764	0.068918	0.06746	0.068491	0.068707	0.06957	0.068047	0.066063	0.105605	0.156979	0.154283	0.104385	0.107578	0.089328	0.087132	0.078677	0.081488	0.087174	0.077199	0.080878	0.082537	0.094563	0.097156	0.100194	0.082612	0.098461	0.088276	0.082084	0.081968	0.086095	0.082102	0.084689	0	0.075904	0.07897	0.077593	0.075125	0.075052	0.083431	0.076474	0.078153	0.078504	0.080106
81	81	0.05817	0.060405	0.056766	0.058538	0.060781	0.060796	0.062953	0.060338	0.060019	0.060381	0.071727	0.0656	0.072444	0.096933	0.118416	0.13956	0.119305	0.080368	0.073376	0.070279	0.065806	0.068519	0.065606	0.070723	0.066264	0.069918	0.065667	0.064643	0.071709	0.075972	0.097612	0.09715	0.081644	0.076361	0.120085	0.086161	0.084622	0	0.093597	0.091656	0.097177	0.107867	0.079966	0.080919	0.082112	0.08367	0.085139	0.07834
172	172	0.05931	0.06286	0.058017	0.05885	0.057883	0.055636	0.060729	0.055287	0.064027	0.059871	0.076889	0.064199	0.090648	0.114074	0.134925	0.116404	0.128391	0.106522	0.079446	0.066477	0.065432	0.072181	0.065442	0.06983	0.068014	0.06425	0.063737	0.067611	0.065933	0.069974	0.064425	0.070608	0.075988	0.074579	0.068658	0.064994	0.071714	0	0.081597	0.085262	0.081417	0.083908	0.086063	0.081762	0.08504	0.079283	0.087523	0.080877
179	179	0.054665	0.05551	0.05207	0.05319	0.052402	0.057805	0.057883	0.062702	0.05963	0.060446	0.05926	0.060709	0.080737	0.098424	0.120213	0.10525	0.090974	0.101986	0.117238	0.098051	0.066884	0.066163	0.066551	0.064613	0.067621	0.064574	0.065808	0.068239	0.068142	0.063807	0.068079	0.066994	0.069748	0.069972	0.072229	0.082795	0.085923	0	0.088225	0.09022	0.086026	0.093279	0.085517	0.090673	0.093732	0.088719	0.083511	0.086663
189	189	0.055246	0.055954	0.056728	0.083891	0.05557	0.059226	0.060422	0.060886	0.064235	0.061167	0.064691	0.058466	0.098219	0.110251	0.130563	0.093009	0.075162	0.134352	0.113908	0.074509	0.06547	0.068763	0.091299	0.062698	0.064171	0.065021	0.06594	0.067765	0.072731	0.073711	0.077103	0.075439	0.079053	0.083116	0.086768	0.092482	0.115132	0	0.096544	0.092902	0.091654	0.121289	0.095104	0.079413	0.080803	0.080665	0.078876	0.078109
200	200
[truncated: 105 more columns]
