# Supplementary material for: Modeling single-cell phenotypes links yeast stress acclimation to transcriptional repression and pre-stress cellular states
Source: eLife. 2022 Nov 9;11:e82017. doi: 10.7554/eLife.82017 (PMC9678356; doi:10.7554/eLife.82017)
Supplement: Figure 4—figure supplement 1—source data 1. [file elife-82017-fig4-figsupp1-data1.zip]

Archive with 1 entries (1 files):
- BergenKocik_Figure4supplement1_SourceData.txt
