# Supplementary material for: Modeling single-cell phenotypes links yeast stress acclimation to transcriptional repression and pre-stress cellular states
Source: eLife. 2022 Nov 9;11:e82017. doi: 10.7554/eLife.82017 (PMC9678356; doi:10.7554/eLife.82017)
Supplement: Figure 4—figure supplement 1—source data 1. [file elife-82017-fig4-figsupp1-data1.zip › BergenKocik_Figure4supplement1_SourceData.txt]

UID	NAME	GWEIGHT	Msn2_ratio_T01	Msn2_ratio_T02	Msn2_ratio_T03	Msn2_ratio_T04	Msn2_ratio_T05	Msn2_ratio_T06	Msn2_ratio_T07	Msn2_ratio_T08	Msn2_ratio_T09	Msn2_ratio_T10	Msn2_ratio_T11	Msn2_ratio_T12	Msn2_ratio_T13	Msn2_ratio_T14	Msn2_ratio_T15	Msn2_ratio_T16	Msn2_ratio_T17	Msn2_ratio_T18	Msn2_ratio_T19	Msn2_ratio_T20	Msn2_ratio_T21	Msn2_ratio_T22	Msn2_ratio_T23	Msn2_ratio_T24	Msn2_ratio_T25	Msn2_ratio_T26	Msn2_ratio_T27	Msn2_ratio_T28	Msn2_ratio_T29	Msn2_ratio_T30	Msn2_ratio_T31	Msn2_ratio_T32	Msn2_ratio_T33	Msn2_ratio_T34	Msn2_ratio_T35	Msn2_ratio_T36	Msn2_ratio_T37	Msn2_ratio_T38	Msn2_ratio_T39	Msn2_ratio_T40	Msn2_ratio_T41	Msn2_ratio_T42	Msn2_ratio_T43	Msn2_ratio_T44	Msn2_ratio_T45	x	x
Cluster_2	Cluster_2
44689_5_14_6	44689_5_14_6	1	0.100766	0.103167	0.103196	0.109323	0.186081	0.08935	0.092914	0.112431	0.084911	0.08947	0.093069	0.100935	0.126343	0.118546	0.128146	0.102569	0.122759	0.099757	0.097341	0.094547	0.108564	0.10968	0.125622	0.133515	0.14095	0.140261	0.130457	0.14555	0.142073	0.094267	0.128128	0.137193	0.14476	0.142138	0.107374	0.125266	0.138024	0.119107	0.123697	0.144797	0.132692	0.118308	0.100198
44657_5_18_6	44657_5_18_6	1	0.112811	0.106302	0.110809	0.11394	0.10322	0.098127	0.100864	0.10613	0.107199	0.10466	0.110928	0.109537	0.201487	0.384239	0.354461	0.266908	0.243924	0.154756	0.146189	0.142872	0.131715	0.131218	0.123588	0.135383	0.126991	0.135852	0.157335	0.139572	0.148125	0.149153	0.193194	0.182572	0.16405	0.17383	0.150299	0.170495	0.134548	0.141151	0.135653	0.15488	0.206468	0.140476	0.155097	0.237789	0.280807
44689_7_6_3	44689_7_6_3	1	0.128826	0.124405	0.120799	0.107562	0.100403	0.125396	0.135566	0.102825	0.103736	0.104364	0.171495	0.102189	0.115991	0.291956	0.319725	0.305526	0.206544	0.124021	0.128694	0.222899	0.13361	0.120045	0.119785	0.120018	0.119826	0.130136	0.123251	0.15272	0.137349	0.129604	0.125933	0.124742	0.120739	0.135433	0.230558	0.247753	0.181824	0.140086	0.201332	0.139528	0.16703	0.16697	0.143133
44657_5_6_3	44657_5_6_3	1	0.102823	0.100709	0.119533	0.095876	0.094913	0.093109	0.092263	0.091353	0.09329	0.097016	0.083845	0.088844	0.146144	0.384195	0.416569	0.29574	0.28115	0.192098	0.12093	0.113107	0.124313	0.10789	0.129216	0.107524	0.224182	0.142814	0.20717	0.23463	0.296276	0.278698	0.303436	0.306399	0.262729	0.246001	0.221432	0.289278	0.244525	0.197131	0.176106	0.307129	0.276161	0.296514	0.379437	0.300511	0.217298
44657_8_25_7	44657_8_25_7	1	0.10193	0.103867	0.142943	0.107263	0.105979	0.10748	0.118559	0.121059	0.117642	0.12052	0.120367	0.122718	0.310129	0.406105	0.412682	0.372139	0.265285	0.201725	0.179705	0.233313	0.198566	0.258059	0.298764	0.282594	0.139979	0.125156	0.138994	0.176927	0.275636	0.196788	0.17928	0.169593	0.160268	0.288551	0.184214	0.138502	0.122544	0.150144	0.193805	0.184878	0.138511	0.206398	0.13976	0.109962	0.12218
44657_4_27_8	44657_4_27_8	1	0.140976	0.11859	0.155295	0.112426	0.118607	0.121448	0.123533	0.199586	0.149691	0.138767	0.136029	0.138892	0.419348	0.530428	0.515103	0.553425	0.282816	0.254859	0.317338	0.272709	0.193412	0.215919	0.262996	0.124374	0.220583	0.124415	0.14174	0.222983	0.16064	0.222144	0.138779	0.130648	0.12086	0.145316	0.113545	0.188829	0.144351	0.12968	0.188379	0.210853	0.11814	0.225466	0.158874	0.126643	0.195539
44689_7_0_5	44689_7_0_5	1	0.117172	0.11014	0.109557	0.116016	0.110889	0.115563	0.153654	0.112888	0.12568	0.100247	0.122123	0.125237	0.233788	0.337037	0.37226	0.383947	0.419424	0.378786	0.339496	0.345343	0.181249	0.150179	0.164779	0.148929	0.139479	0.143365	0.127138	0.161498	0.159462	0.163242	0.156817	0.154604	0.125857	0.169536	0.186657	0.186065	0.165284	0.141005	0.129055	0.120769	0.126149	0.121137	0.143841
44689_8_0_1	44689_8_0_1	1	0.120172	0.111226	0.121047	0.114441	0.111834	0.114199	0.121043	0.102406	0.160579	0.213296	0.132512	0.180708	0.120525	0.317324	0.404805	0.424199	0.343429	0.178972	0.120844	0.150563	0.125292	0.100106	0.099978	0.113768	0.106128	0.120572	0.120504	0.138455	0.115682	0.08904	0.125762	0.259872	0.259054	0.269251	0.243461	0.139622	0.268645	0.12095	0.145503	0.11916	0.193584	0.126612	0.116863
44657_7_15_5	44657_7_15_5	1	0.11366	0.109432	0.104285	0.104003	0.103286	0.098729	0.10214	0.100869	0.115015	0.109787	0.113027	0.115477	0.139088	0.330069	0.334071	0.371423	0.284949	0.143849	0.152468	0.139955	0.158881	0.129863	0.140861	0.16382	0.15708	0.163043	0.186054	0.189507	0.202801	0.223621	0.209922	0.240185	0.278942	0.243506	0.236572	0.2275	0.224747	0.218075	0.218899	0.189762	0.199914	0.176779	0.178425	0.172336	0.1617
44651_14_4_2	44651_14_4_2	1	0.119303	0.135516	0.128868	0.119249	0.118049	0.118718	0.104106	0.09768	0.09578	0.09206	0.103405	0.110917	0.104025	0.299619	0.335913	0.300118	0.35201	0.310584	0.228254	0.238822	0.129383	0.121676	0.119667	0.158653	0.120042	0.135282	0.188516	0.15882	0.169805	0.116292	0.120256	0.120735	0.12193	0.10599	0.113877	0.15554	0.131452	0.123311	0.128415	0.13912	0.131747	0.125456	0.112574	0.123751	0.115376
44689_14_0_7	44689_14_0_7	1	0.120517	0.107246	0.130876	0.107478	0.109255	0.13582	0.125573	0.18419	0.159832	0.140137	0.150108	0.193135	0.185895	0.276483	0.305167	0.336528	0.281853	0.279274	0.260991	0.232182	0.226499	0.219102	0.173374	0.174854	0.197185	0.190703	0.194277	0.195683	0.183771	0.188071	0.181323	0.169137	0.173264	0.164743	0.167446	0.166211	0.172656	0.167219	0.181308	0.159043	0.132401	0.162042	0.136892
44657_11_5_2	44657_11_5_2	1	0.133821	0.117544	0.117331	0.124371	0.130886	0.105571	0.098949	0.118728	0.118105	0.119031	0.118551	0.116892	0.116765	0.486163	0.513859	0.542933	0.492442	0.352532	0.201952	0.138198	0.13519	0.175229	0.192041	0.160059	0.132567	0.224047	0.243908	0.261414	0.177021	0.139062	0.169799	0.152537	0.165019	0.165937	0.156851	0.180773	0.188117	0.240581	0.189679	0.150986	0.282016	0.233417	0.346736	0.307978	0.173877
44689_3_11_5	44689_3_11_5	1	0.14558	0.142084	0.185305	0.131697	0.115178	0.128134	0.125896	0.13417	0.102296	0.107752	0.112969	0.109514	0.141235	0.171595	0.221223	0.223401	0.227934	0.187336	0.205426	0.137323	0.139719	0.194529	0.143956	0.206795	0.16606	0.148079	0.169221	0.166926	0.155189	0.180222	0.171788	0.178314	0.172831	0.201588	0.201631	0.200188	0.209416	0.20973	0.174546	0.169911	0.18765	0.216777	0.224106
44689_11_13_6	44689_11_13_6	1	0.099739	0.102995	0.09595	0.094961	0.093312	0.10827	0.086663	0.10489	0.098621	0.153238	0.095313	0.099064	0.19108	0.260336	0.25462	0.267153	0.256116	0.253393	0.133582	0.122295	0.110355	0.100894	0.108467	0.151986	0.107702	0.115198	0.114447	0.119572	0.158859	0.101869	0.188192	0.119684	0.179915	0.160448	0.149816	0.220957	0.212347	0.15023	0.236739	0.260548	0.293237	0.316965	0.174009
44657_7_0_6	44657_7_0_6	1	0.146114	0.122684	0.118486	0.119105	0.117494	0.126716	0.118963	0.130131	0.127944	0.131521	0.129454	0.145697	0.276067	0.507411	0.50404	0.427732	0.273167	0.214746	0.173816	0.260401	0.162421	0.206796	0.195121	0.219067	0.172496	0.181309	0.168977	0.196106	0.194887	0.163858	0.142149	0.160394	0.158857	0.149741	0.152488	0.15165	0.16015	0.145237	0.141381	0.143777	0.134808	0.167918	0.142561	0.168589	0.246873
44657_2_3_2	44657_2_3_2	1	0.124807	0.112964	0.110349	0.114613	0.109614	0.124567	0.108561	0.107264	0.106018	0.105353	0.098511	0.10641	0.108057	0.307655	0.315407	0.313351	0.285504	0.195701	0.138744	0.140587	0.125121	0.147335	0.127275	0.122115	0.121484	0.119088	0.131837	0.156882	0.13678	0.152175	0.123986	0.138546	0.141572	0.167999	0.158361	0.162328	0.115116	0.127374	0.158296	0.27146	0.19688	0.160791	0.120997	0.143158	0.120935
44651_4_15_4	44651_4_15_4	1	0.147147	0.113258	0.112458	0.102179	0.098824	0.096456	0.119323	0.09613	0.170801	0.102075	0.110016	0.095997	0.121733	0.238295	0.26251	0.228056	0.223531	0.169325	0.176448	0.113252	0.109358	0.1037	0.10526	0.096568	0.105844	0.10999	0.114537	0.124769	0.140001	0.179852	0.228748	0.182486	0.149791	0.240506	0.188277	0.179135	0.160182	0.181661	0.177333	0.1279	0.129159	0.111866	0.103818	0.109837	0.115669
44689_4_17_7	44689_4_17_7	1	0.10579	0.09074	0.092261	0.092682	0.097078	0.094283	0.086028	0.091226	0.094945	0.0975	0.098327	0.095987	0.149465	0.243733	0.251558	0.196206	0.215706	0.154752	0.145367	0.126224	0.119544	0.123877	0.145608	0.139919	0.194477	0.152677	0.134029	0.18321	0.198381	0.176075	0.180359	0.217	0.213289	0.227396	0.225028	0.221499	0.194065	0.211112	0.193848	0.175488	0.131366	0.14714	0.133802
44689_1_8_4	44689_1_8_4	1	0.075342	0.074196	0.062382	0.073175	0.07684	0.075435	0.085628	0.079085	0.081062	0.083089	0.078376	0.087618	0.10495	0.238448	0.198573	0.163343	0.136686	0.18024	0.122424	0.097302	0.084322	0.097708	0.107612	0.099801	0.120227	0.100899	0.102795	0.09813	0.197256	0.112332	0.103899	0.106729	0.103482	0.116037	0.147656	0.085501	0.124273	0.131191	0.179833	0.144753	0.165625	0.176153	0.135852
44657_8_1_1	44657_8_1_1	1	0.130068	0.127958	0.09841	0.102333	0.128833	0.130056	0.126711	0.127374	0.137121	0.124114	0.149839	0.16794	0.117153	0.353041	0.463142	0.448111	0.438406	0.370637	0.27429	0.156037	0.183562	0.197399	0.141311	0.157918	0.221731	0.291579	0.144707	0.137047	0.155196	0.185165	0.155214	0.185765	0.154137	0.146721	0.146688	0.161163	0.251418	0.180497	0.27338	0.195845	0.288011	0.268933	0.337171	0.327112	0.385069
44689_3_0_3	44689_3_0_3	1	0.095982	0.0833	0.099208	0.093427	0.085174	0.087009	0.088164	0.082081	0.087727	0.081345	0.084977	0.099708	0.095866	0.29144	0.336041	0.344218	0.2738	0.14209	0.093524	0.098707	0.089976	0.106721	0.098552	0.164718	0.109102	0.098918	0.09714	0.092203	0.097996	0.094734	0.116265	0.130329	0.120731	0.106265	0.110137	0.177026	0.226063	0.232922	0.124523	0.118549	0.113148	0.104111	0.10212
44651_3_14_4	44651_3_14_4	1	0.116489	0.105512	0.106646	0.107824	0.108485	0.103186	0.107849	0.099774	0.096608	0.143357	0.131789	0.126048	0.199932	0.277803	0.315847	0.276515	0.230669	0.199234	0.194517	0.20846	0.146883	0.178269	0.145838	0.170344	0.143099	0.184087	0.195798	0.228265	0.218912	0.175901	0.159052	0.159255	0.1575	0.190759	0.189217	0.200767	0.213741	0.19723	0.191103	0.17945	0.186411	0.177465	0.171522	0.173889	0.171547
44651_1_10_3	44651_1_10_3	1	0.112201	0.128597	0.109307	0.140545	0.114277	0.102411	0.096727	0.099264	0.125544	0.129112	0.103817	0.097431	0.096594	0.196801	0.238436	0.278187	0.250556	0.241203	0.262665	0.214476	0.214964	0.139768	0.127911	0.102828	0.10924	0.106872	0.108038	0.108612	0.104607	0.106191	0.118533	0.110691	0.156539	0.125234	0.13266	0.131304	0.109471	0.125515	0.113809	0.132338	0.154846	0.145121	0.111511	0.136665	0.121734
44657_14_5_2	44657_14_5_2	1	0.141789	0.105288	0.079868	0.075405	0.074141	0.077959	0.073218	0.06569	0.095567	0.091224	0.097153	0.103133	0.10531	0.10762	0.113397	0.11829	0.106522	0.110292	0.119441	0.125178	0.14103	0.142995	0.177833	0.169259	0.149772	0.166205	0.152355	0.145371	0.151026	0.17006	0.17499	0.185385	0.190478	0.182512	0.184012	0.176124	0.179226	0.183229	0.178845	0.208601	0.211466	0.225438	0.199964	0.187595	0.177336
44651_9_12_3	44651_9_12_3	1	0.09813	0.093907	0.099315	0.0962	0.098254	0.09554	0.096448	0.089147	0.150716	0.095237	0.085943	0.085112	0.0836	0.215174	0.21225	0.139876	0.215975	0.206163	0.173116	0.159132	0.097195	0.112735	0.106406	0.109198	0.099607	0.121045	0.109421	0.106406	0.105341	0.10573	0.109915	0.154705	0.171346	0.171693	0.145798	0.166618	0.193218	0.144177	0.110277	0.117994	0.139056	0.106806	0.106994	0.109195	0.195242
44689_7_20_8	44689_7_20_8	1	0.119029	0.102688	0.102614	0.10101	0.093339	0.085877	0.091648	0.092476	0.093745	0.099362	0.09757	0.094351	0.271111	0.293214	0.296963	0.297377	0.31325	0.244612	0.265113	0.114011	0.113958	0.10966	0.125264	0.117207	0.121542	0.104936	0.136117	0.111958	0.127358	0.143467	0.108891	0.099451	0.162955	0.092148	0.108802	0.107803	0.120218	0.127319	0.126991	0.117736	0.11015	0.124326	0.146086
44651_8_0_4	44651_8_0_4	1	0.096498	0.096892	0.099054	0.098844	0.100759	0.106321	0.097657	0.099275	0.096743	0.096375	0.1038	0.120793	0.134509	0.222884	0.245769	0.250461	0.245714	0.21434	0.168006	0.177259	0.188836	0.140167	0.116955	0.116032	0.17688	0.119867	0.112908	0.12259	0.122994	0.137202	0.130332	0.153589	0.123418	0.142918	0.146777	0.141206	0.172531	0.147901	0.17219	0.161231	0.148871	0.145328	0.138365	0.144293	0.152332
44657_2_23_7	44657_2_23_7	1	0.114923	0.116424	0.108736	0.102	0.104091	0.107331	0.106991	0.110846	0.102717	0.106615	0.111025	0.110154	0.2586	0.323974	0.360727	0.335853	0.31665	0.270624	0.275474	0.296852	0.179134	0.156973	0.133689	0.176308	0.143792	0.202758	0.28962	0.193243	0.180273	0.164352	0.176235	0.167269	0.15806	0.164145	0.215169	0.22491	0.290619	0.293323	0.240966	0.198128	0.231307	0.217003	0.2047	0.215157	0.230586
44651_4_10_3	44651_4_10_3	1	0.117103	0.134927	0.11352	0.154149	0.128058	0.110888	0.109229	0.112174	0.113497	0.104903	0.119125	0.108234	0.142076	0.29949	0.336007	0.312458	0.293519	0.233081	0.234391	0.231754	0.227959	0.137836	0.144713	0.124569	0.127643	0.125155	0.126615	0.125894	0.132713	0.155494	0.137783	0.156332	0.242164	0.192279	0.1432	0.133755	0.122037	0.145601	0.154435	0.195457	0.175891	0.155899	0.172053	0.144528	0.169488
44651_5_16_4	44651_5_16_4	1	0.108054	0.104254	0.116092	0.102273	0.106155	0.098644	0.099196	0.108717	0.104509	0.098727	0.09592	0.104892	0.122505	0.208062	0.223448	0.195858	0.200545	0.190522	0.171827	0.191234	0.107299	0.145911	0.113561	0.113295	0.105478	0.104835	0.1107	0.108268	0.107947	0.135434	0.133768	0.115881	0.119652	0.118137	0.108896	0.108174	0.111615	0.121952	0.118056	0.127142	0.114745	0.112632	0.109158	0.147389	0.10701
44651_7_7_2	44651_7_7_2	1	0.105267	0.088679	0.098233	0.092331	0.07993	0.12098	0.147479	0.152287	0.134952	0.134157	0.123957	0.126322	0.125265	0.280354	0.283901	0.253538	0.153959	0.263566	0.204992	0.21892	0.183648	0.13465	0.174444	0.153726	0.149611	0.160125	0.16188	0.197486	0.169407	0.188849	0.166167	0.168578	0.173221	0.197066	0.185866	0.164913	0.140072	0.146148	0.148138	0.186733	0.155823	0.173084	0.190526	0.196387	0.285029
44651_2_0_4	44651_2_0_4	1	0.100879	0.103146	0.100642	0.103721	0.107259	0.097929	0.098632	0.09601	0.10621	0.141904	0.194888	0.107588	0.176996	0.286801	0.307983	0.312861	0.304753	0.281273	0.239047	0.139158	0.10174	0.09597	0.123393	0.096045	0.119694	0.136068	0.107429	0.103669	0.118132	0.098792	0.10164	0.102127	0.107568	0.10306	0.12865	0.103916	0.124985	0.109377	0.161268	0.15977	0.149291	0.147023	0.133796	0.130482	0.11765
44657_6_14_5	44657_6_14_5	1	0.154057	0.143853	0.132726	0.175108	0.130776	0.116018	0.119525	0.128051	0.1335	0.134467	0.1453	0.135124	0.1566	0.298605	0.340917	0.282022	0.318447	0.314348	0.272421	0.375742	0.342933	0.277331	0.299872	0.151582	0.131019	0.134501	0.128446	0.140425	0.16394	0.164746	0.194501	0.25951	0.188017	0.261707	0.265746	0.241631	0.244881	0.222194	0.225515	0.201679	0.222158	0.18967	0.212329	0.197089	0.202991
44651_4_0_6	44651_4_0_6	1	0.145001	0.14821	0.132588	0.130156	0.132464	0.140709	0.12528	0.125644	0.132091	0.130178	0.157861	0.176651	0.327276	0.354493	0.387484	0.36863	0.303943	0.351328	0.278595	0.138885	0.153359	0.139618	0.13995	0.153696	0.150768	0.211389	0.307634	0.279809	0.170311	0.184314	0.159126	0.238521	0.202426	0.142758	0.160942	0.170461	0.150744	0.159243	0.152313	0.281904	0.247283	0.296955	0.231373	0.173226	0.137612
44651_6_14_4	44651_6_14_4	1	0.109686	0.12123	0.120029	0.136645	0.120586	0.112812	0.145355	0.114885	0.099027	0.139987	0.10141	0.114483	0.169628	0.214794	0.249288	0.175517	0.201625	0.178779	0.121046	0.122114	0.184593	0.127283	0.109526	0.130069	0.165256	0.183632	0.21816	0.213881	0.124101	0.156467	0.1777	0.188745	0.180185	0.154874	0.228596	0.269864	0.281683	0.259808	0.218227	0.164907	0.14203	0.182207	0.156202	0.194216	0.194476
44651_17_0_2	44651_17_0_2	1	0.110775	0.111046	0.110984	0.105076	0.10525	0.108281	0.111627	0.115801	0.107442	0.113393	0.109235	0.092838	0.111669	0.367811	0.382666	0.394572	0.379145	0.362819	0.286172	0.169496	0.140786	0.100029	0.090925	0.1314	0.101989	0.279392	0.116355	0.177634	0.20275	0.107677	0.229144	0.119084	0.125234	0.186472	0.146426	0.152158	0.121992	0.105507	0.144743	0.112138	0.163442	0.11741	0.1396	0.151033	0.197042
44689_8_20_8	44689_8_20_8	1	0.099092	0.073947	0.093055	0.091715	0.094816	0.089822	0.084885	0.088436	0.10116	0.092242	0.095505	0.089886	0.228703	0.232276	0.272935	0.229885	0.242037	0.176915	0.107776	0.134351	0.10548	0.113521	0.122242	0.113927	0.13493	0.116076	0.117644	0.119601	0.127857	0.123765	0.135324	0.12445	0.136208	0.116728	0.146218	0.137925	0.142453	0.135848	0.140447	0.140099	0.130195	0.144536	0.219911
44657_9_0_6	44657_9_0_6	1	0.145168	0.140321	0.145014	0.148319	0.145057	0.131955	0.132209	0.114102	0.131986	0.12401	0.109103	0.117516	0.166745	0.391153	0.352883	0.335187	0.370748	0.168239	0.143047	0.139367	0.188214	0.128515	0.128353	0.122567	0.125316	0.128598	0.121573	0.120199	0.214519	0.188852	0.120903	0.171221	0.104676	0.118531	0.117427	0.203181	0.118432	0.141669	0.119923	0.152399	0.162484	0.178903	0.187924	0.191941	0.148204
44657_15_10_3	44657_15_10_3	1	0.11572	0.11337	0.114832	0.119591	0.11997	0.132894	0.137867	0.146881	0.142902	0.129566	0.150518	0.135986	0.118975	0.16219	0.201593	0.181996	0.276566	0.173959	0.158644	0.164587	0.160169	0.179164	0.193596	0.180413	0.162565	0.1706	0.187313	0.191834	0.160421	0.14231	0.134803	0.118836	0.140975	0.120534	0.143407	0.115996	0.134312	0.144841	0.134437	0.16481	0.194308	0.162939	0.144128	0.13541	0.117987
44651_3_5_2	44651_3_5_2	1	0.148482	0.104964	0.090952	0.101863	0.100617	0.102792	0.110124	0.121716	0.131948	0.140136	0.157463	0.153969	0.151326	0.142088	0.15402	0.181791	0.149123	0.142341	0.15431	0.147712	0.159387	0.152593	0.169332	0.161128	0.154203	0.149043	0.152755	0.159366	0.16027	0.151991	0.136908	0.15043	0.145227	0.137911	0.149296	0.162613	0.14869	0.156646	0.207245	0.15997	0.164354	0.184764	0.151469	0.159711	0.206969
44689_11_0_7	44689_11_0_7	1	0.118172	0.122038	0.126076	0.120967	0.120895	0.115024	0.116278	0.112046	0.117656	0.116536	0.135893	0.113301	0.26036	0.31008	0.388487	0.368117	0.336411	0.164487	0.1624	0.115441	0.154117	0.123542	0.132955	0.231027	0.211732	0.201683	0.125349	0.141576	0.129969	0.12874	0.129244	0.189086	0.158585	0.1582	0.287643	0.179161	0.310839	0.208913	0.308307	0.132205	0.132106	0.187089	0.195276
44657_1_1_1	44657_1_1_1	1	0.1149	0.106087	0.115641	0.09061	0.106097	0.096578	0.105041	0.093865	0.087487	0.091854	0.090702	0.090934	0.091941	0.320101	0.313529	0.282107	0.293522	0.163238	0.10376	0.133216	0.096404	0.103656	0.103214	0.117074	0.116272	0.1202	0.131161	0.125031	0.129268	0.12217	0.119517	0.122093	0.149236	0.189031	0.200586	0.193541	0.159988	0.123868	0.221198	0.102801	0.125881	0.111282	0.136619	0.114812	0.103107
44651_9_0_1	44651_9_0_1	1	0.098006	0.113351	0.112864	0.16151	0.100822	0.088499	0.086426	0.107637	0.105995	0.105427	0.167094	0.095089	0.095516	0.264588	0.350541	0.383669	0.370265	0.353889	0.214996	0.127485	0.151489	0.187916	0.140159	0.150096	0.11242	0.110435	0.107396	0.182846	0.152785	0.103154	0.190057	0.184149	0.18486	0.233146	0.190018	0.098099	0.156596	0.191642	0.309981	0.117847	0.1182	0.303184	0.117997	0.134576	0.330593
44657_16_9_3	44657_16_9_3	1	0.171449	0.161066	0.148802	0.117417	0.126397	0.110188	0.10125	0.10285	0.105177	0.09487	0.100752	0.096128	0.105065	0.374039	0.348586	0.433427	0.3693	0.241717	0.177226	0.124436	0.117376	0.106698	0.118623	0.111066	0.122742	0.135184	0.153881	0.319995	0.126321	0.129359	0.136198	0.135165	0.122071	0.171608	0.20237	0.113764	0.121289	0.106394	0.146129	0.180285	0.188203	0.139717	0.168733	0.161077	0.113496
44657_27_20_6	44657_27_20_6	1	0.09524	0.09174	0.092389	0.085302	0.097987	0.09619	0.104158	0.084549	0.083948	0.079523	0.086478	0.080461	0.119777	0.08969	0.089718	0.080434	0.106207	0.126882	0.125276	0.147381	0.127206	0.126108	0.120871	0.142289	0.130816	0.167327	0.224397	0.164433	0.164664	0.225608	0.343002	0.173681	0.200248	0.193873	0.141618	0.189034	0.161075	0.157924	0.255982	0.171562	0.22211	0.162366	0.177355	0.22739	0.168467
44651_11_23_6	44651_11_23_6	1	0.100581	0.109694	0.165747	0.102591	0.105081	0.114586	0.110714	0.129832	0.127829	0.121875	0.114264	0.124238	0.157355	0.155116	0.153517	0.138237	0.17157	0.149333	0.149754	0.141986	0.138613	0.154851	0.174295	0.155633	0.165219	0.190615	0.260152	0.21857	0.162856	0.165831	0.18639	0.161928	0.188091	0.227436	0.181255	0.161379	0.172977	0.221749	0.181294	0.212339	0.275423	0.296904	0.266999	0.269453	0.226979
44657_11_0_6	44657_11_0_6	1	0.119464	0.121407	0.135623	0.11248	0.110989	0.112768	0.102886	0.130491	0.113442	0.118919	0.105874	0.136492	0.259666	0.340946	0.375384	0.313875	0.28984	0.261735	0.321235	0.300364	0.176799	0.216099	0.145846	0.193339	0.148442	0.124069	0.126165	0.121242	0.140222	0.180211	0.18987	0.279515	0.167624	0.323405	0.287404	0.161452	0.26424	0.193243	0.289016	0.150461	0.171655	0.162297	0.183572	0.15374	0.286054
44651_12_13_3	44651_12_13_3	1	0.158578	0.23967	0.104835	0.141025	0.117767	0.139767	0.131378	0.098118	0.106847	0.104876	0.100075	0.109189	0.158586	0.358809	0.318875	0.345786	0.308668	0.261452	0.116408	0.11238	0.108065	0.113775	0.108216	0.107986	0.106049	0.107516	0.108764	0.104862	0.139511	0.128005	0.108345	0.166342	0.100288	0.103982	0.132517	0.198928	0.132293	0.100637	0.102115	0.11656	0.096151	0.093819	0.097304	0.095839	0.161918
44657_18_12_5	44657_18_12_5	1	0.140825	0.13736	0.130747	0.121883	0.107373	0.105807	0.103072	0.089657	0.089156	0.102241	0.103102	0.104328	0.145255	0.443266	0.476476	0.473207	0.401701	0.227053	0.153012	0.206709	0.136208	0.134813	0.138503	0.147606	0.123449	0.192904	0.207631	0.124482	0.126073	0.170665	0.110203	0.106132	0.181307	0.186581	0.16215	0.138986	0.235731	0.191278	0.156373	0.222769	0.168966	0.202512	0.226835	0.201025	0.223672
44651_14_12_3	44651_14_12_3	1	0.092193	0.095839	0.085638	0.089375	0.096769	0.094832	0.124478	0.126988	0.090726	0.092407	0.091566	0.088519	0.090935	0.169104	0.19709	0.207766	0.14201	0.184028	0.192206	0.123415	0.110855	0.113197	0.112013	0.103787	0.131231	0.131461	0.11652	0.124009	0.11233	0.119108	0.117963	0.134262	0.119735	0.124049	0.163198	0.148661	0.167395	0.157899	0.141309	0.134109	0.149619	0.139822	0.132861	0.125655	0.112095
44657_10_0_6	44657_10_0_6	1	0.164665	0.149077	0.141856	0.132438	0.121568	0.114113	0.116918	0.11822	0.115711	0.124822	0.114051	0.126869	0.223288	0.383699	0.390347	0.312998	0.248911	0.16838	0.165307	0.148976	0.192009	0.171986	0.214694	0.156291	0.153462	0.148976	0.15375	0.173011	0.211739	0.16643	0.162564	0.163996	0.164531	0.1647	0.161516	0.21068	0.161029	0.214388	0.157174	0.167769	0.165297	0.21609	0.203634	0.182049	0.247219
44689_8_17_7	44689_8_17_7	1	0.111817	0.107824	0.11793	0.108305	0.10665	0.116931	0.102967	0.105311	0.103877	0.096879	0.111378	0.17953	0.155569	0.29162	0.311273	0.199195	0.199066	0.120442	0.16377	0.1064	0.104989	0.106823	0.112603	0.107619	0.114634	0.127466	0.117819	0.130966	0.119704	0.128798	0.153709	0.226032	0.260188	0.20021	0.171953	0.272637	0.26307	0.223054	0.18616	0.196577	0.124426	0.133513	0.117332
44657_15_0_5	44657_15_0_5	1	0.148779	0.128144	0.11616	0.116894	0.109964	0.1165	0.121597	0.12198	0.112631	0.117773	0.119191	0.121178	0.199491	0.3838	0.400775	0.301615	0.277044	0.295186	0.194413	0.266957	0.220186	0.197432	0.164807	0.19352	0.163896	0.140325	0.139969	0.13022	0.147979	0.202841	0.141496	0.123226	0.133138	0.14388	0.132842	0.134448	0.127875	0.161479	0.15146	0.27445	0.163802	0.234186	0.236438	0.24257	0.256071
44689_6_0_1	44689_6_0_1	1	0.145466	0.13368	0.13739	0.127645	0.129816	0.148165	0.119005	0.109628	0.113799	0.113565	0.112362	0.092061	0.091944	0.344351	0.387996	0.334639	0.346434	0.311925	0.109776	0.108268	0.096562	0.093756	0.088544	0.246705	0.097923	0.099142	0.100104	0.12025	0.103258	0.112738	0.117928	0.109794	0.106514	0.113858	0.198119	0.110358	0.200123	0.161499	0.266576	0.170674	0.110062	0.145726	0.095307
44657_7_0_1	44657_7_0_1	1	0.108656	0.120841	0.10797	0.120029	0.10855	0.111183	0.110447	0.101031	0.101405	0.133313	0.115376	0.091515	0.09837	0.358969	0.395926	0.42396	0.389524	0.263595	0.247773	0.163126	0.119697	0.138978	0.119597	0.118648	0.119107	0.187949	0.122717	0.198552	0.244619	0.108356	0.115337	0.099166	0.093214	0.099852	0.098098	0.146095	0.096453	0.217521	0.107973	0.269768	0.249692	0.214614	0.149998	0.095418	0.103475
44651_11_2_1	44651_11_2_1	1	0.148144	0.131951	0.121272	0.121698	0.13644	0.154733	0.143765	0.169372	0.145308	0.202011	0.135852	0.11631	0.117094	0.292654	0.411208	0.33727	0.276752	0.323903	0.277456	0.176477	0.184651	0.12452	0.118445	0.124674	0.126292	0.126643	0.134032	0.139073	0.126983	0.117153	0.116969	0.12533	0.123442	0.125519	0.125047	0.13153	0.172477	0.153206	0.17803	0.148928	0.15498	0.185731	0.373344	0.122792	0.122886
44657_4_0_1	44657_4_0_1	1	0.109682	0.106853	0.108104	0.101476	0.104993	0.102447	0.094435	0.126558	0.102586	0.114901	0.08947	0.091179	0.097434	0.260322	0.305822	0.325546	0.28933	0.285376	0.259149	0.244439	0.209806	0.228469	0.177888	0.166792	0.108961	0.112241	0.142213	0.12341	0.223803	0.10894	0.195559	0.180151	0.144841	0.302386	0.134527	0.314609	0.292673	0.325441	0.224335	0.235307	0.181116	0.196325	0.17971	0.198238	0.155445
44651_16_0_6	44651_16_0_6	1	0.161364	0.11719	0.131019	0.123619	0.116446	0.102819	0.107915	0.109525	0.101018	0.104474	0.093492	0.083122	0.197356	0.350454	0.334693	0.227425	0.324598	0.137282	0.12849	0.108698	0.136311	0.122272	0.146702	0.150733	0.298454	0.168014	0.124685	0.125101	0.141946	0.120094	0.107768	0.12706	0.159736	0.172974	0.124309	0.175896	0.151923	0.169203	0.192739	0.237614	0.24937	0.18799	0.161231	0.181021	0.198065
44651_13_13_3	44651_13_13_3	1	0.181754	0.210983	0.138371	0.148747	0.138055	0.157009	0.149648	0.148184	0.113503	0.122541	0.111898	0.135249	0.123474	0.4229	0.49291	0.487305	0.471316	0.42288	0.330487	0.121332	0.14528	0.120933	0.128572	0.134425	0.124233	0.164394	0.121706	0.189199	0.206598	0.148924	0.125021	0.11311	0.125341	0.11783	0.141272	0.136048	0.127095	0.12366	0.130799	0.131166	0.150425	0.12952	0.132884	0.130785	0.134909
44651_16_27_7	44651_16_27_7	1	0.101675	0.114525	0.135349	0.136598	0.108807	0.105774	0.093295	0.100839	0.099534	0.096535	0.095243	0.103644	0.137624	0.153881	0.146798	0.133217	0.126966	0.12355	0.124616	0.126559	0.144211	0.161347	0.15194	0.158445	0.160426	0.212931	0.192746	0.253188	0.153533	0.143018	0.192917	0.233494	0.18924	0.174272	0.191868	0.198158	0.176982	0.19841	0.182002	0.22525	0.251844	0.21486	0.218129	0.159845	0.204271
44657_6_0_3	44657_6_0_3	1	0.121357	0.121153	0.124712	0.122319	0.128152	0.125409	0.140462	0.144411	0.146777	0.147225	0.146451	0.13817	0.134228	0.356843	0.385655	0.399175	0.293728	0.183903	0.215878	0.151453	0.132943	0.144945	0.15499	0.123065	0.12111	0.124795	0.119476	0.129172	0.114571	0.119294	0.120646	0.127537	0.135865	0.180688	0.133435	0.142651	0.128505	0.122927	0.123079	0.115747	0.23081	0.189924	0.204144	0.109374	0.126691
44657_17_16_5	44657_17_16_5	1	0.124946	0.112947	0.112909	0.138946	0.133917	0.100916	0.101518	0.100181	0.09237	0.093792	0.103514	0.10283	0.147651	0.314858	0.300408	0.233636	0.140476	0.124789	0.13592	0.123953	0.12448	0.142687	0.155534	0.116582	0.117641	0.13367	0.124718	0.124525	0.211411	0.140183	0.202332	0.126293	0.174508	0.129456	0.126683	0.145393	0.139366	0.150276	0.163426	0.133469	0.171267	0.224376	0.192551	0.184713	0.211848
44689_3_13_6	44689_3_13_6	1	0.105803	0.108039	0.097343	0.108452	0.09954	0.109759	0.086594	0.09391	0.162099	0.156703	0.193181	0.150139	0.264774	0.330814	0.323861	0.259436	0.257187	0.242386	0.201129	0.175621	0.143901	0.108887	0.111261	0.145535	0.090771	0.119243	0.139001	0.192092	0.162569	0.120592	0.158517	0.136567	0.197089	0.166787	0.133796	0.252321	0.296347	0.2607	0.315956	0.306491	0.252047	0.293386	0.255877
44657_5_11_4	44657_5_11_4	1	0.106199	0.099586	0.106507	0.10993	0.1118	0.124093	0.116655	0.111559	0.13421	0.116025	0.096844	0.124392	0.095214	0.110874	0.16721	0.275622	0.271104	0.104517	0.09481	0.100179	0.100303	0.106228	0.098808	0.108595	0.109836	0.117789	0.112028	0.101472	0.098235	0.107647	0.108856	0.141699	0.102446	0.104213	0.111629	0.09628	0.101727	0.096573	0.094049	0.1098	0.101882	0.099594	0.094868	0.095683	0.097743
44657_17_0_3	44657_17_0_3	1	0.117753	0.123995	0.117166	0.14228	0.129635	0.097979	0.126304	0.129728	0.142696	0.152161	0.141751	0.141166	0.141166	0.176456	0.217901	0.249598	0.231858	0.273196	0.202329	0.190058	0.176241	0.189804	0.170965	0.188771	0.172577	0.165318	0.178415	0.178304	0.170682	0.170715	0.168339	0.16381	0.163494	0.163448	0.145658	0.157797	0.16261	0.155192	0.152068	0.139724	0.143718	0.133844	0.150289	0.13766	0.149796
44651_9_0_8	44651_9_0_8	1	0.106006	0.108369	0.120846	0.158601	0.140491	0.118877	0.127201	0.105914	0.11823	0.093685	0.09594	0.089745	0.330217	0.401193	0.382465	0.361897	0.298596	0.134925	0.285552	0.165063	0.165179	0.157347	0.130585	0.160856	0.211578	0.165112	0.122843	0.141253	0.12639	0.155831	0.132584	0.09157	0.16879	0.197237	0.186319	0.152501	0.119967	0.153794	0.125356	0.163702	0.199375	0.120785	0.145161	0.216648	0.136736
44657_18_18_6	44657_18_18_6	1	0.124971	0.128952	0.122761	0.121563	0.107655	0.102665	0.093262	0.095189	0.083931	0.086033	0.088206	0.096012	0.15045	0.329415	0.343925	0.311535	0.352858	0.212496	0.177938	0.138058	0.141615	0.133138	0.119529	0.124951	0.124635	0.121731	0.116446	0.115246	0.122428	0.230915	0.131484	0.113805	0.112471	0.109215	0.130177	0.123585	0.163013	0.201156	0.242122	0.137559	0.142577	0.12332	0.123699	0.130929	0.23183
44689_10_9_4	44689_10_9_4	1	0.155561	0.15209	0.112214	0.144741	0.128896	0.23609	0.131715	0.172354	0.141089	0.11793	0.110896	0.164349	0.22972	0.405151	0.472337	0.4201	0.290024	0.280415	0.153848	0.156501	0.115739	0.191832	0.152061	0.161006	0.115919	0.131497	0.188362	0.189225	0.225439	0.210888	0.187542	0.196082	0.174475	0.125419	0.160839	0.107427	0.13391	0.198014	0.145392	0.128981	0.146945	0.134835	0.148902
Cluster_x	x	1
Cluster_7	Cluster_7	1
44651_10_2_1	44651_10_2_1	1	0.132976	0.121545	0.133626	0.1295	0.144331	0.151844	0.106897	0.135951	0.119109	0.12217	0.12827	0.106773	0.078245	0.133708	0.136188	0.139906	0.166671	0.135642	0.115451	0.105875	0.096298	0.098655	0.08538	0.103691	0.097131	0.100011	0.084713	0.08634	0.087864	0.088731	0.121335	0.085255	0.089237	0.09205	0.090615	0.091701	0.09821	0.100504	0.094675	0.086241	0.078032	0.082795	0.091185	0.096329	0.095738
44651_1_24_7	44651_1_24_7	1	0.263729	0.250526	0.208135	0.196021	0.220933	0.203553	0.183673	0.192911	0.195342	0.190516	0.19604	0.221965	0.330584	0.411395	0.41905	0.425103	0.365561	0.371017	0.32634	0.333725	0.358587	0.359232	0.316454	0.318808	0.297511	0.291228	0.285078	0.258134	0.262916	0.254333	0.240552	0.230676	0.209023	0.209677	0.204085	0.201762	0.213199	0.201859	0.190959	0.198848	0.20053	0.192983	0.196018	0.179651	0.180726
44651_24_5_2	44651_24_5_2	1	0.154361	0.21535	0.156036	0.157104	0.136359	0.130833	0.137823	0.195219	0.176945	0.227399	0.129619	0.220329	0.094093	0.39903	0.415145	0.448631	0.402007	0.366409	0.347882	0.276932	0.275618	0.150257	0.112155	0.104777	0.113656	0.106826	0.1006	0.101518	0.11339	0.146082	0.144436	0.173671	0.114954	0.113143	0.129153	0.117452	0.113349	0.110378	0.126758	0.11566	0.10243	0.189663	0.21282	0.121363	0.13192
44651_12_25_7	44651_12_25_7	1	0.122595	0.113903	0.127047	0.114658	0.112515	0.100779	0.096862	0.095901	0.129536	0.186311	0.126476	0.125776	0.289594	0.409387	0.431937	0.435943	0.415178	0.38763	0.369189	0.366135	0.13413	0.130937	0.142033	0.126998	0.172168	0.136062	0.135619	0.136461	0.190634	0.154636	0.152085	0.154184	0.148254	0.1651	0.142957	0.139868	0.13661	0.147087	0.148969	0.212594	0.195832	0.179555	0.219468	0.166157	0.139413
44651_3_0_3	44651_3_0_3	1	0.10713	0.101252	0.103284	0.118321	0.092342	0.096334	0.093249	0.093713	0.089642	0.104646	0.107534	0.097221	0.111689	0.182821	0.190655	0.169427	0.153514	0.117809	0.102614	0.103827	0.109	0.099597	0.095742	0.089018	0.095386	0.107049	0.092954	0.096868	0.093901	0.089099	0.091963	0.113964	0.121434	0.126814	0.119315	0.119686	0.114541	0.127715	0.114584	0.109276	0.099476	0.101899	0.110854	0.108835	0.112242
44689_4_4_3	44689_4_4_3	1	0.146171	0.151725	0.129678	0.168768	0.131059	0.1983	0.169567	0.140459	0.166788	0.11801	0.126863	0.116063	0.134701	0.486444	0.592698	0.575137	0.429039	0.226898	0.153472	0.128106	0.123986	0.154791	0.134263	0.118625	0.160118	0.144748	0.141423	0.127459	0.144666	0.127578	0.138645	0.147123	0.131229	0.1237	0.163943	0.133643	0.136289	0.13098	0.140569	0.140193	0.153329	0.138493	0.128349
44651_12_0_6	44651_12_0_6	1	0.300213	0.394659	0.175792	0.187098	0.40856	0.181774	0.193778	0.160737	0.162397	0.215858	0.150346	0.154184	0.296803	0.480795	0.477653	0.462753	0.463515	0.446064	0.343351	0.248953	0.187627	0.127644	0.135064	0.121983	0.122655	0.119598	0.115206	0.111141	0.126251	0.168025	0.114204	0.106148	0.100986	0.105998	0.116577	0.121569	0.116466	0.111275	0.143654	0.103935	0.100585	0.133706	0.107276	0.100941	0.106392
44689_9_7_3	44689_9_7_3	1	0.152515	0.159972	0.116886	0.146911	0.170438	0.192024	0.255019	0.191653	0.251184	0.255115	0.129441	0.123469	0.183472	0.455919	0.522516	0.444778	0.463525	0.359279	0.472266	0.417529	0.325153	0.232794	0.21073	0.331792	0.248127	0.22446	0.125545	0.145827	0.161124	0.119104	0.128707	0.129412	0.139143	0.126406	0.155377	0.128108	0.192052	0.187275	0.200719	0.17148	0.269582	0.160496	0.185493
44651_13_27_7	44651_13_27_7	1	0.102966	0.092488	0.088083	0.091753	0.092282	0.089533	0.113416	0.101057	0.108392	0.104704	0.16462	0.108334	0.204127	0.327482	0.221432	0.348958	0.320139	0.322189	0.27538	0.273013	0.241841	0.241865	0.223844	0.149376	0.140098	0.182115	0.214065	0.196327	0.153835	0.199457	0.167452	0.190491	0.213593	0.173761	0.234061	0.210403	0.199984	0.202428	0.197266	0.235606	0.199561	0.18519	0.185219	0.207229	0.229215
44657_18_30_8	44657_18_30_8	1	0.099141	0.107655	0.093635	0.086119	0.08974	0.105345	0.123847	0.129143	0.129488	0.126445	0.184423	0.155351	0.187289	0.227621	0.227046	0.318634	0.132525	0.135674	0.135386	0.173873	0.183829	0.154921	0.136594	0.126734	0.120477	0.130416	0.169264	0.189803	0.20972	0.162292	0.136976	0.131568	0.154213	0.160558	0.120841	0.152408	0.136405	0.12259	0.115057	0.123987	0.111669	0.119886	0.139276	0.138457	0.165353
44651_5_18_5	44651_5_18_5	1	0.111852	0.116468	0.153149	0.125198	0.124157	0.158566	0.113366	0.121507	0.120942	0.135561	0.113591	0.191337	0.163402	0.356615	0.34875	0.300882	0.297225	0.318666	0.223483	0.123915	0.114287	0.244991	0.212232	0.20449	0.221543	0.153733	0.208157	0.240142	0.21058	0.217909	0.24832	0.211234	0.22382	0.156347	0.150831	0.229072	0.168579	0.134107	0.130421	0.165209	0.170495	0.17252	0.16826	0.16368	0.168761
44689_3_0_8	44689_3_0_8	1	0.113461	0.106782	0.244331	0.153824	0.178779	0.105068	0.109001	0.103494	0.103728	0.119738	0.182071	0.229349	0.292565	0.334409	0.339186	0.364687	0.366508	0.337635	0.312929	0.302217	0.206206	0.220419	0.186608	0.175499	0.172427	0.157172	0.153003	0.141629	0.191592	0.146361	0.184988	0.118048	0.122065	0.101882	0.160304	0.177407	0.110313	0.160095	0.157704	0.159827	0.100127	0.172477	0.227741
44651_2_0_3	44651_2_0_3	1	0.225235	0.209487	0.195888	0.187984	0.187204	0.182769	0.178372	0.179716	0.166649	0.173674	0.163443	0.161386	0.177968	0.434444	0.505793	0.469731	0.455957	0.484758	0.430348	0.304538	0.181231	0.17694	0.177358	0.178892	0.196619	0.186645	0.17593	0.184604	0.19261	0.217408	0.218479	0.220903	0.249183	0.261779	0.22378	0.236643	0.272143	0.227937	0.225739	0.223692	0.235042	0.227716	0.242732	0.220445	0.222046
44689_9_0_4	44689_9_0_4	1	0.108958	0.094772	0.087388	0.165273	0.137819	0.211513	0.11866	0.106628	0.11903	0.165379	0.106644	0.104339	0.2211	0.346978	0.415114	0.328851	0.276652	0.260446	0.19857	0.194534	0.213425	0.176008	0.143919	0.239976	0.214622	0.247727	0.251208	0.15414	0.229828	0.273893	0.273573	0.315029	0.209341	0.248304	0.098153	0.107681	0.208741	0.201413	0.242021	0.161335	0.208663	0.128219	0.142688
44651_7_0_6	44651_7_0_6	1	0.162582	0.214186	0.197345	0.147074	0.147966	0.172196	0.190122	0.155539	0.131914	0.157488	0.143623	0.149224	0.244072	0.438954	0.507354	0.391886	0.281384	0.171789	0.156742	0.157475	0.144546	0.14674	0.159937	0.146659	0.140884	0.142741	0.14227	0.164911	0.141972	0.143127	0.218942	0.268959	0.149456	0.153986	0.174241	0.183004	0.144203	0.222424	0.157325	0.170167	0.164675	0.172032	0.256648	0.143195	0.139519
44657_12_0_7	44657_12_0_7	1	0.108588	0.133185	0.148812	0.124701	0.106303	0.10793	0.102035	0.105778	0.090221	0.091121	0.102453	0.091349	0.186989	0.294921	0.271756	0.217252	0.183719	0.092709	0.085574	0.08008	0.089384	0.090304	0.09122	0.112412	0.109175	0.12297	0.159164	0.14531	0.166929	0.129878	0.157153	0.111144	0.130146	0.09877	0.099772	0.094556	0.090826	0.099149	0.103249	0.150843	0.112423	0.122951	0.098469	0.088609	0.100759
44689_1_3_2	44689_1_3_2	1	0.142763	0.1111	0.122976	0.15555	0.114674	0.19743	0.135445	0.229269	0.196992	0.124142	0.158305	0.184731	0.156245	0.288869	0.295343	0.294599	0.333501	0.188118	0.162037	0.135546	0.124274	0.145983	0.13474	0.144443	0.119919	0.16469	0.174705	0.222092	0.198258	0.171079	0.18331	0.195713	0.184618	0.175428	0.161992	0.160668	0.174294	0.170227	0.156538	0.168896	0.165787	0.182159	0.171836
44689_13_18_7	44689_13_18_7	1	0.114618	0.116566	0.115505	0.109545	0.120791	0.127877	0.180841	0.167214	0.172807	0.115837	0.109301	0.103007	0.207095	0.381089	0.398559	0.384391	0.354989	0.194888	0.176982	0.137956	0.110014	0.123503	0.155994	0.119313	0.11535	0.121657	0.131161	0.120542	0.131192	0.142017	0.13144	0.148508	0.129482	0.160526	0.182249	0.164343	0.268297	0.197307	0.302658	0.33178	0.213998	0.424146	0.332031
44657_13_30_8	44657_13_30_8	1	0.167488	0.156923	0.140141	0.14435	0.124493	0.113853	0.114814	0.108803	0.109094	0.158151	0.256881	0.159716	0.375009	0.430941	0.491927	0.420929	0.249564	0.109555	0.111301	0.182759	0.140511	0.120144	0.121944	0.218789	0.104994	0.122176	0.170768	0.18059	0.186129	0.128082	0.107913	0.099163	0.121637	0.106739	0.095146	0.146879	0.102592	0.107437	0.145858	0.096779	0.105182	0.123987	0.143619	0.113395	0.106075
44651_2_0_5	44651_2_0_5	1	0.306957	0.261745	0.283484	0.214108	0.227519	0.201928	0.18571	0.177867	0.17421	0.155153	0.148274	0.139717	0.266638	0.551594	0.578356	0.305611	0.173239	0.166566	0.149758	0.167731	0.149779	0.156081	0.159331	0.224598	0.15086	0.137717	0.1403	0.143224	0.163385	0.257371	0.29893	0.381244	0.265613	0.14841	0.202481	0.141084	0.129051	0.14457	0.148001	0.128384	0.29823	0.323177	0.212819	0.213131	0.252624
44657_13_20_6	44657_13_20_6	1	0.101921	0.094617	0.095296	0.098979	0.101567	0.103479	0.108032	0.103638	0.152238	0.092857	0.142967	0.292398	0.259037	0.466876	0.483402	0.44908	0.274516	0.250184	0.117339	0.106241	0.090099	0.08843	0.08832	0.108426	0.102726	0.105278	0.142861	0.101234	0.105122	0.116997	0.123206	0.178914	0.282569	0.178709	0.162559	0.208776	0.103239	0.147915	0.123069	0.119843	0.107272	0.111123	0.182744	0.216179	0.296938
44689_3_3_2	44689_3_3_2	1	0.230065	0.150716	0.171289	0.248191	0.141352	0.294438	0.181002	0.144467	0.169447	0.162317	0.181354	0.215629	0.166284	0.305294	0.365231	0.353418	0.319088	0.300451	0.152755	0.193542	0.154002	0.142307	0.161851	0.15886	0.131924	0.147764	0.183048	0.224808	0.320148	0.293152	0.218763	0.213982	0.142279	0.203867	0.150503	0.131967	0.147004	0.146808	0.137767	0.152089	0.155516	0.140936	0.143361
44651_8_19_5	44651_8_19_5	1	0.211122	0.194948	0.187013	0.179456	0.19792	0.190445	0.217301	0.234862	0.2473	0.296877	0.242215	0.211988	0.334122	0.4241	0.462355	0.41284	0.414311	0.320458	0.329868	0.326257	0.182956	0.22494	0.181602	0.239572	0.20459	0.262556	0.296539	0.385236	0.405683	0.317744	0.38439	0.318195	0.330954	0.316744	0.318289	0.35655	0.415729	0.41398	0.3866	0.389552	0.366926	0.322866	0.184538	0.32101	0.27667
44657_19_14_5	44657_19_14_5	1	0.126152	0.124886	0.098992	0.112795	0.105279	0.095018	0.10009	0.091949	0.109047	0.119117	0.114538	0.121607	0.127545	0.322392	0.352334	0.352642	0.308193	0.287345	0.26722	0.258457	0.20877	0.2773	0.179081	0.232658	0.222926	0.227545	0.251129	0.217805	0.206658	0.220143	0.192076	0.208777	0.185559	0.203451	0.225343	0.196873	0.181101	0.196153	0.20555	0.209277	0.207199	0.205087	0.185638	0.170967	0.165595
44689_2_0_6	44689_2_0_6	1	0.121081	0.124482	0.100444	0.100527	0.103013	0.100466	0.085209	0.086264	0.093466	0.131327	0.115473	0.117846	0.378193	0.410426	0.466649	0.455721	0.391163	0.238327	0.166911	0.106345	0.12002	0.119389	0.114567	0.114242	0.10239	0.10721	0.098521	0.097774	0.105854	0.101643	0.098613	0.101033	0.12043	0.086823	0.087501	0.09556	0.115637	0.121959	0.116325	0.097521	0.093005	0.09622	0.11075
44689_5_1_1	44689_5_1_1	1	0.1027	0.102364	0.101171	0.112606	0.124308	0.132035	0.140665	0.151084	0.137932	0.143465	0.142282	0.12556	0.124212	0.239378	0.279023	0.320539	0.297399	0.255238	0.240113	0.239513	0.240012	0.223868	0.206796	0.164657	0.120061	0.159546	0.117556	0.149938	0.121415	0.080609	0.133692	0.130162	0.13027	0.141999	0.133886	0.176446	0.199963	0.134129	0.130244	0.14163	0.124503	0.136838	0.154492
44689_11_0_4	44689_11_0_4	1	0.148226	0.138678	0.085298	0.236514	0.202989	0.176034	0.233386	0.19521	0.188421	0.157462	0.082192	0.08643	0.116916	0.302811	0.345662	0.29899	0.292286	0.27288	0.271005	0.143661	0.108281	0.091026	0.091077	0.100249	0.088769	0.101702	0.088351	0.098372	0.103812	0.099571	0.15994	0.122106	0.160789	0.107192	0.08271	0.083339	0.103843	0.090287	0.097842	0.124818	0.097401	0.148997	0.105891
44657_3_0_5	44657_3_0_5	1	0.156919	0.120903	0.150644	0.131669	0.118882	0.114142	0.11514	0.169045	0.158212	0.111519	0.116923	0.112853	0.139578	0.369814	0.381332	0.418527	0.408705	0.300116	0.33484	0.142268	0.147091	0.146623	0.133352	0.161037	0.133957	0.143004	0.177071	0.139961	0.125546	0.139848	0.132802	0.129714	0.118704	0.136361	0.240881	0.224276	0.128758	0.141177	0.132676	0.174966	0.128356	0.118836	0.154857	0.176967	0.132659
44689_7_14_6	44689_7_14_6	1	0.111078	0.108438	0.104145	0.100967	0.115687	0.125221	0.100698	0.10544	0.093543	0.101412	0.097318	0.148531	0.225654	0.290908	0.301067	0.319098	0.311947	0.320144	0.192025	0.134245	0.098618	0.114961	0.091307	0.092306	0.084697	0.102232	0.172955	0.10103	0.099586	0.118093	0.184682	0.102988	0.115133	0.148396	0.151601	0.245582	0.217217	0.331719	0.287445	0.240139	0.204691	0.315753	0.114177
44689_8_5_3	44689_8_5_3	1	0.105458	0.094601	0.083286	0.101165	0.104132	0.127291	0.12342	0.136671	0.159177	0.136432	0.106249	0.10485	0.122154	0.247622	0.272028	0.263457	0.243874	0.292781	0.266357	0.271402	0.173685	0.177028	0.133129	0.120559	0.152868	0.182312	0.141612	0.138637	0.131527	0.148875	0.167358	0.188257	0.168328	0.241255	0.169013	0.170446	0.261433	0.279592	0.286415	0.328278	0.299366	0.208365	0.249579
44689_7_1_1	44689_7_1_1	1	0.128208	0.120985	0.124158	0.188116	0.136818	0.158555	0.174348	0.162388	0.143627	0.151405	0.175051	0.124457	0.126213	0.334209	0.339703	0.400597	0.342941	0.28875	0.323097	0.229573	0.181179	0.138657	0.116225	0.137834	0.136819	0.129126	0.123995	0.184128	0.140284	0.08485	0.147069	0.137077	0.176897	0.145222	0.159404	0.138284	0.229365	0.200671	0.17094	0.168617	0.156347	0.142948	0.140192
44689_1_0_8	44689_1_0_8	1	0.217257	0.141307	0.161009	0.156191	0.192106	0.154395	0.15198	0.176779	0.160562	0.155578	0.152115	0.168	0.431675	0.603974	0.601076	0.392264	0.449346	0.290137	0.177913	0.151004	0.143474	0.147213	0.163985	0.159501	0.138979	0.295546	0.211331	0.144237	0.149669	0.134291	0.142987	0.1335	0.147	0.109139	0.138158	0.150992	0.145287	0.153802	0.147399	0.144715	0.119069	0.144484	0.157088
44689_5_18_7	44689_5_18_7	1	0.11518	0.112786	0.111199	0.110501	0.102362	0.112645	0.102128	0.105424	0.102383	0.10114	0.113076	0.120382	0.111268	0.372532	0.338559	0.318582	0.324805	0.264453	0.27213	0.211247	0.123499	0.128627	0.13039	0.109079	0.106724	0.107572	0.127285	0.169782	0.241563	0.164931	0.152917	0.153993	0.226656	0.148144	0.145389	0.141515	0.18965	0.153515	0.115216	0.119386	0.137699	0.127102	0.13703
44689_10_2_1	44689_10_2_1	1	0.104041	0.102732	0.09576	0.107116	0.113294	0.11507	0.146838	0.142508	0.102126	0.106929	0.104556	0.095657	0.114021	0.338206	0.364047	0.296533	0.341601	0.287876	0.107411	0.126623	0.111573	0.145796	0.13398	0.237808	0.225282	0.168925	0.128793	0.094433	0.096388	0.089828	0.119512	0.093597	0.130308	0.119073	0.123074	0.116343	0.228066	0.167354	0.191056	0.2354	0.121347	0.127248	0.137692
44651_3_25_7	44651_3_25_7	1	0.155253	0.142491	0.128683	0.130794	0.148871	0.123817	0.138881	0.169114	0.131121	0.126251	0.123855	0.118486	0.3823	0.422572	0.46215	0.435785	0.429487	0.35976	0.326114	0.155933	0.136982	0.134102	0.131461	0.143716	0.12444	0.13382	0.146996	0.120889	0.176991	0.125753	0.138068	0.124826	0.23134	0.156479	0.143918	0.141512	0.128964	0.128198	0.128373	0.13182	0.135123	0.126469	0.1528	0.130097	0.126127
44689_9_2_1	44689_9_2_1	1	0.119448	0.112687	0.113039	0.124167	0.128806	0.140394	0.154671	0.1281	0.124758	0.131091	0.134198	0.186623	0.151715	0.303361	0.357722	0.417813	0.359064	0.348621	0.172438	0.19857	0.171128	0.256924	0.220802	0.207518	0.202695	0.178721	0.156366	0.187849	0.168004	0.078216	0.176973	0.175352	0.164509	0.193433	0.163916	0.175434	0.177446	0.218741	0.182832	0.273219	0.180504	0.191289	0.177195
44689_6_4_3	44689_6_4_3	1	0.215034	0.163027	0.139858	0.278225	0.147403	0.279318	0.161546	0.195792	0.167486	0.150511	0.139526	0.142236	0.150459	0.554107	0.582484	0.594927	0.519022	0.397677	0.174673	0.175382	0.148501	0.161544	0.183201	0.167739	0.176084	0.172369	0.130931	0.153446	0.197664	0.15836	0.165121	0.201276	0.152622	0.193117	0.213037	0.14451	0.245847	0.172241	0.164507	0.165737	0.180079	0.161133	0.172121
44651_7_24_7	44651_7_24_7	1	0.312893	0.371023	0.324826	0.291718	0.272085	0.276713	0.277446	0.28105	0.280269	0.301383	0.318614	0.32029	0.456985	0.535675	0.565498	0.562271	0.493437	0.446241	0.445616	0.391321	0.351758	0.364277	0.351472	0.33833	0.325669	0.334617	0.341589	0.3351	0.325118	0.311052	0.309329	0.307754	0.285007	0.290366	0.272837	0.269445	0.275219	0.258876	0.266036	0.254231	0.252539	0.246283	0.233974	0.222764	0.221888
44651_11_16_4	44651_11_16_4	1	0.098194	0.102251	0.098673	0.091706	0.093468	0.114322	0.10182	0.11211	0.100977	0.079801	0.116514	0.079505	0.103841	0.255651	0.252791	0.251619	0.20769	0.141531	0.096388	0.088689	0.087061	0.089047	0.088566	0.082194	0.088322	0.093581	0.088037	0.090562	0.09282	0.088053	0.093378	0.09029	0.084825	0.082622	0.090656	0.08641	0.095965	0.088184	0.08612	0.139935	0.112737	0.089347	0.099826	0.093959	0.119154
Cluster_x	x
Cluster_x	x
Cluster_4	Cluster_4	1	0.172263	0.181168	0.147091	0.136363	0.134048	0.153971	0.124003	0.133637	0.13208	0.140844	0.142217	0.142326	0.150475	0.42371	0.459473	0.479774	0.431767	0.292481	0.209084	0.181539	0.225927	0.184408	0.171126	0.220189	0.215499	0.231419	0.153644	0.172571	0.155762	0.200962	0.132915	0.143298	0.144766	0.154175	0.133717	0.136373	0.138988	0.190369	0.136154	0.14513	0.152444	0.13154	0.149222	0.135832	0.139643
44657_10_7_3	44657_10_7_3	1	0.117965	0.107627	0.109316	0.101083	0.106561	0.09631	0.105737	0.115924	0.106281	0.108653	0.135566	0.12727	0.188576	0.432205	0.450863	0.407338	0.312035	0.269177	0.193437	0.182187	0.210159	0.176586	0.249203	0.266698	0.28734	0.268893	0.242086	0.353061	0.384718	0.44547	0.448442	0.420686	0.39021	0.442155	0.477628	0.492484	0.450397	0.354579	0.368262	0.330303	0.325663	0.2943	0.299629	0.224666	0.267202
44657_22_0_6	44657_22_0_6	1	0.128423	0.132309	0.127359	0.132923	0.13851	0.127181	0.128771	0.109381	0.133659	0.158053	0.126534	0.132875	0.258331	0.459118	0.465116	0.421177	0.317285	0.335155	0.230634	0.220994	0.164542	0.206268	0.175601	0.164278	0.211425	0.196376	0.226125	0.229099	0.267081	0.402641	0.338754	0.328062	0.331584	0.309145	0.292402	0.241799	0.2249	0.237903	0.221144	0.200123	0.208149	0.215585	0.199398	0.195014	0.209605
44657_9_0_8	44657_9_0_8	1	0.104972	0.114484	0.137001	0.130457	0.103506	0.118435	0.098208	0.108037	0.082515	0.107891	0.114089	0.10585	0.265581	0.371411	0.344107	0.298299	0.290458	0.248876	0.312594	0.220025	0.15679	0.268314	0.245585	0.202618	0.205541	0.263908	0.191919	0.213582	0.287129	0.375026	0.369346	0.261956	0.318128	0.267426	0.321633	0.314969	0.211051	0.292565	0.310414	0.314773	0.233959	0.22888	0.230787	0.231971	0.190888
44651_14_0_6	44651_14_0_6	1	0.186409	0.193923	0.162266	0.216087	0.197732	0.130846	0.15336	0.165857	0.143763	0.122864	0.113092	0.126887	0.371674	0.398748	0.425913	0.326531	0.332787	0.262773	0.152844	0.214088	0.315043	0.264072	0.222295	0.348497	0.407936	0.427802	0.409309	0.417727	0.374811	0.334666	0.298224	0.319273	0.351765	0.363867	0.348413	0.37291	0.407344	0.366628	0.425885	0.405106	0.364702	0.309459	0.397516	0.395131	0.325292
44657_16_0_8	44657_16_0_8	1	0.158168	0.156749	0.15275	0.161619	0.155472	0.147863	0.14214	0.200481	0.136443	0.131165	0.13157	0.148701	0.296219	0.389956	0.370663	0.371168	0.330281	0.255921	0.227225	0.234725	0.169237	0.263656	0.273611	0.314834	0.215241	0.295085	0.243364	0.279728	0.273502	0.321174	0.216746	0.357748	0.3095	0.308427	0.24721	0.231855	0.208368	0.320344	0.307006	0.236262	0.23271	0.248457	0.248352	0.204946	0.223765
44657_1_0_4	44657_1_0_4	1	0.14203	0.133814	0.126043	0.13267	0.127572	0.12324	0.120268	0.121612	0.121999	0.119536	0.116897	0.111169	0.116029	0.389447	0.398048	0.238859	0.391337	0.30804	0.29366	0.310299	0.263086	0.34302	0.317076	0.33678	0.228399	0.319572	0.358152	0.401208	0.357383	0.354753	0.38268	0.379788	0.392391	0.378046	0.352483	0.338854	0.294667	0.285308	0.231449	0.255356	0.252988	0.230479	0.228751	0.24133	0.234201
44657_9_0_2	44657_9_0_2	1	0.186638	0.165564	0.161632	0.158483	0.144111	0.170433	0.15956	0.1838	0.153579	0.160388	0.15015	0.137311	0.128975	0.407084	0.447163	0.436025	0.374864	0.361036	0.258423	0.306319	0.378755	0.399102	0.488384	0.407613	0.319167	0.376112	0.411532	0.352459	0.450583	0.493777	0.509973	0.512047	0.561811	0.568174	0.575626	0.557439	0.551273	0.568287	0.487657	0.462443	0.419124	0.383887	0.316737	0.386333	0.360097
44651_5_22_6	44651_5_22_6	1	0.145493	0.131939	0.136278	0.133381	0.13282	0.144662	0.140781	0.123886	0.143143	0.130713	0.121968	0.120522	0.304525	0.325129	0.392144	0.348732	0.348989	0.34035	0.269484	0.156231	0.284605	0.321327	0.27103	0.347079	0.272898	0.280891	0.300386	0.208826	0.413398	0.171498	0.415405	0.408568	0.385468	0.468051	0.464293	0.463853	0.48089	0.430859	0.400068	0.427209	0.402464	0.383493	0.340853	0.319229	0.302355
44651_23_8_2	44651_23_8_2	1	0.177928	0.160636	0.201392	0.148277	0.220986	0.255553	0.133199	0.147852	0.137463	0.135724	0.149624	0.137293	0.133331	0.388522	0.436279	0.447891	0.452534	0.410065	0.414942	0.408248	0.28491	0.273213	0.25942	0.342165	0.399436	0.277972	0.336791	0.352468	0.307329	0.426597	0.390675	0.377282	0.375377	0.405607	0.436649	0.405554	0.360959	0.385278	0.366188	0.394349	0.325908	0.328982	0.273712	0.242003	0.257596
44657_3_0_6	44657_3_0_6	1	0.261483	0.279383	0.210512	0.191943	0.192475	0.237212	0.194634	0.189686	0.208823	0.198825	0.169879	0.194268	0.260695	0.417611	0.410661	0.390339	0.398867	0.293159	0.199235	0.174122	0.168509	0.1947	0.185395	0.185057	0.137041	0.154559	0.176998	0.333973	0.309435	0.326801	0.345148	0.365561	0.354593	0.381273	0.462786	0.45961	0.439515	0.356674	0.470213	0.46966	0.444887	0.426544	0.384585	0.378574	0.490013
44651_10_9_2	44651_10_9_2	1	0.199029	0.172287	0.110748	0.116407	0.126165	0.149727	0.141099	0.118451	0.131832	0.167564	0.124363	0.163803	0.165309	0.271134	0.333669	0.336946	0.346267	0.313013	0.313015	0.29732	0.315129	0.144742	0.305179	0.31389	0.329534	0.317437	0.292425	0.392659	0.350862	0.245194	0.237757	0.226999	0.187635	0.224015	0.308322	0.246618	0.259915	0.372915	0.29101	0.298576	0.371173	0.27487	0.254534	0.267026	0.26313
44651_13_9_2	44651_13_9_2	1	0.130438	0.116168	0.11537	0.114602	0.123855	0.106008	0.103588	0.104161	0.096885	0.099338	0.099981	0.145731	0.124335	0.270035	0.299613	0.308182	0.242585	0.199627	0.140984	0.13933	0.129749	0.123073	0.154125	0.19426	0.266969	0.257399	0.225908	0.29756	0.262981	0.232338	0.252286	0.255784	0.37163	0.36606	0.353409	0.339284	0.387023	0.383567	0.393396	0.402577	0.372091	0.321546	0.32453	0.285186	0.264966
44657_21_0_6	44657_21_0_6	1	0.126044	0.130988	0.116384	0.117303	0.105151	0.115798	0.107137	0.111437	0.143292	0.098781	0.100753	0.100016	0.163802	0.368979	0.355369	0.348564	0.336387	0.2818	0.220431	0.114261	0.188285	0.197722	0.117709	0.191402	0.153544	0.264031	0.260791	0.293096	0.22256	0.302254	0.406658	0.398209	0.342676	0.42456	0.458246	0.478131	0.518382	0.479335	0.44801	0.466122	0.464528	0.471608	0.473054	0.501439	0.473569
44689_9_15_6	44689_9_15_6	1	0.137095	0.119969	0.096826	0.087248	0.093466	0.088966	0.092436	0.090695	0.092323	0.090914	0.092376	0.100001	0.243106	0.275346	0.261924	0.198341	0.190992	0.273739	0.282969	0.272006	0.315892	0.332598	0.354874	0.33946	0.360502	0.410485	0.395793	0.395949	0.385683	0.318678	0.265353	0.258692	0.257835	0.245744	0.253866	0.256681	0.24409	0.246847	0.253724	0.210883	0.240158	0.240216	0.263411
44651_4_19_5	44651_4_19_5	1	0.162438	0.166214	0.145183	0.128898	0.142155	0.139593	0.136741	0.12585	0.126786	0.127206	0.122093	0.127471	0.229782	0.342059	0.394076	0.359275	0.373352	0.370306	0.193725	0.157039	0.149472	0.245498	0.136671	0.135811	0.177808	0.220144	0.220073	0.21714	0.151322	0.172704	0.206887	0.197951	0.27781	0.298059	0.354841	0.326111	0.363815	0.374453	0.402623	0.426447	0.404434	0.469277	0.372955	0.290962	0.232448
44657_7_29_8	44657_7_29_8	1	0.136043	0.130984	0.127282	0.127607	0.115931	0.11417	0.116843	0.129726	0.119456	0.140403	0.122559	0.124618	0.342555	0.341422	0.369932	0.376516	0.258494	0.202796	0.28114	0.18156	0.14626	0.12351	0.188085	0.219249	0.183621	0.239783	0.169871	0.141606	0.29222	0.403042	0.34316	0.41317	0.383782	0.435034	0.466396	0.368772	0.290896	0.289351	0.31108	0.234949	0.304555	0.222008	0.246163	0.239715	0.277257
44651_7_28_8	44651_7_28_8	1	0.1603	0.123866	0.117033	0.111528	0.116423	0.103699	0.102057	0.101124	0.145625	0.100816	0.104081	0.109218	0.227758	0.235899	0.266841	0.204475	0.226165	0.233648	0.2074	0.170656	0.130132	0.195639	0.169449	0.158457	0.257941	0.273931	0.223805	0.254691	0.268371	0.341484	0.364465	0.325134	0.344407	0.365022	0.377858	0.384713	0.381803	0.402374	0.389693	0.407666	0.366979	0.324997	0.298913	0.321318	0.280819
44657_18_0_3	44657_18_0_3	1	0.158763	0.155962	0.136979	0.143155	0.148916	0.143513	0.13495	0.140944	0.13995	0.138532	0.138005	0.13221	0.136712	0.303929	0.333961	0.33435	0.365053	0.28003	0.193821	0.18129	0.202509	0.17563	0.191309	0.176739	0.198104	0.181521	0.224998	0.23107	0.232411	0.213887	0.245172	0.362964	0.391764	0.436052	0.488851	0.478938	0.539013	0.52446	0.515112	0.532413	0.454614	0.501868	0.40038	0.406238	0.387339
44657_10_0_2	44657_10_0_2	1	0.150182	0.147499	0.149735	0.139282	0.132691	0.147591	0.136974	0.135167	0.13992	0.141754	0.147775	0.162597	0.156756	0.507512	0.522031	0.477338	0.435201	0.259662	0.440495	0.286051	0.336738	0.185527	0.283482	0.30209	0.349983	0.363879	0.403768	0.384396	0.388416	0.410377	0.428273	0.512138	0.403396	0.381413	0.422588	0.492661	0.359153	0.468508	0.463332	0.533132	0.603839	0.499978	0.609343	0.512003	0.501527
44657_9_6_3	44657_9_6_3	1	0.125161	0.123558	0.121197	0.131062	0.120096	0.181145	0.123966	0.129856	0.126869	0.204314	0.121512	0.111791	0.162944	0.437164	0.477919	0.369146	0.328677	0.282562	0.193661	0.178465	0.256757	0.25573	0.244576	0.175877	0.293045	0.306679	0.239512	0.228396	0.217467	0.168617	0.285665	0.285285	0.283921	0.242025	0.285178	0.303259	0.3452	0.34758	0.316499	0.459099	0.474149	0.457927	0.47775	0.429284	0.441435
44651_8_8_2	44651_8_8_2	1	0.135194	0.129861	0.120072	0.117428	0.139688	0.112471	0.109853	0.114762	0.10851	0.105	0.106353	0.111408	0.110846	0.307798	0.30445	0.293127	0.253736	0.293015	0.329768	0.302341	0.20875	0.159976	0.153426	0.272108	0.276773	0.13725	0.222252	0.255442	0.261561	0.335712	0.253902	0.30271	0.323892	0.310007	0.302786	0.293205	0.349035	0.344351	0.328907	0.337355	0.271757	0.213342	0.211985	0.207238	0.194181
44651_4_0_7	44651_4_0_7	1	0.139241	0.132244	0.123744	0.128828	0.134501	0.136982	0.139919	0.155955	0.157157	0.136095	0.157143	0.178558	0.492533	0.457551	0.47055	0.427092	0.339474	0.215671	0.252279	0.270431	0.19387	0.283679	0.180906	0.186025	0.307727	0.310218	0.378724	0.413428	0.420177	0.469482	0.519704	0.433206	0.398381	0.464915	0.453595	0.437405	0.400831	0.457152	0.439743	0.466778	0.451486	0.413445	0.406031	0.303791	0.260591
44657_4_0_5	44657_4_0_5	1	0.154712	0.14114	0.139247	0.138164	0.136823	0.1574	0.253254	0.133866	0.137048	0.126792	0.123356	0.120159	0.147784	0.438356	0.355006	0.406534	0.244849	0.375364	0.335648	0.164833	0.183893	0.169374	0.198338	0.224856	0.191365	0.314629	0.215161	0.169172	0.182284	0.236337	0.294968	0.28877	0.357804	0.407943	0.45145	0.317258	0.416518	0.410537	0.399679	0.434316	0.380066	0.399791	0.495407	0.551744	0.468173
44651_11_0_3	44651_11_0_3	1	0.197178	0.124692	0.114248	0.117081	0.118727	0.107813	0.123011	0.127381	0.100541	0.10732	0.105886	0.09519	0.098042	0.274157	0.31783	0.363171	0.282693	0.297814	0.201587	0.135196	0.131351	0.229393	0.132072	0.248238	0.245927	0.281876	0.280972	0.321083	0.31706	0.341243	0.334246	0.34126	0.320464	0.365225	0.301971	0.327806	0.385174	0.285564	0.197409	0.193664	0.276809	0.26288	0.371278	0.337649	0.243636
44651_3_28_8	44651_3_28_8	1	0.147944	0.126478	0.127598	0.122456	0.126516	0.117174	0.119116	0.156389	0.114946	0.122346	0.142217	0.119582	0.341772	0.388255	0.45432	0.398652	0.385214	0.376478	0.311349	0.344106	0.305279	0.2267	0.200407	0.137666	0.146651	0.170538	0.197982	0.240107	0.286524	0.251341	0.344244	0.317461	0.429287	0.445435	0.460248	0.499097	0.498732	0.525601	0.420748	0.455014	0.402639	0.41325	0.381044	0.468789	0.32753
44651_10_21_6	44651_10_21_6	1	0.110295	0.104496	0.112488	0.109903	0.114459	0.125523	0.138666	0.110046	0.124904	0.135396	0.110688	0.109268	0.224868	0.207229	0.220811	0.192244	0.273819	0.262879	0.301651	0.215794	0.20288	0.202664	0.230581	0.209069	0.215077	0.26992	0.241391	0.180303	0.238348	0.273769	0.249247	0.257456	0.279647	0.281913	0.317719	0.285773	0.281529	0.332057	0.320674	0.292648	0.284766	0.277621	0.284114	0.240606	0.229487
44651_7_0_1	44651_7_0_1	1	0.119062	0.10382	0.10063	0.128898	0.1514	0.221936	0.130641	0.105606	0.115933	0.100257	0.093547	0.121637	0.094219	0.361454	0.408097	0.412783	0.432743	0.373196	0.359971	0.265707	0.225069	0.260905	0.29177	0.180745	0.33445	0.360694	0.316398	0.317497	0.346187	0.30128	0.425951	0.382003	0.423725	0.363533	0.367476	0.33959	0.347084	0.345214	0.290981	0.278753	0.321744	0.304098	0.29877	0.292649	0.285913
44657_12_7_3	44657_12_7_3	1	0.130794	0.131381	0.118529	0.115422	0.12331	0.114917	0.125158	0.126417	0.123659	0.133374	0.168335	0.137144	0.138786	0.508938	0.550047	0.485018	0.408223	0.322037	0.255738	0.233649	0.285835	0.181457	0.289708	0.338303	0.33243	0.452669	0.526053	0.592092	0.60782	0.619548	0.579707	0.485603	0.579807	0.599006	0.624415	0.637506	0.612768	0.539672	0.500588	0.477032	0.458078	0.434548	0.398587	0.391665	0.342791
44651_2_1_1	44651_2_1_1	1	0.11747	0.129106	0.125611	0.130263	0.134588	0.12659	0.132182	0.122023	0.126424	0.135648	0.116214	0.139351	0.125406	0.295125	0.367745	0.364632	0.365621	0.360456	0.335882	0.340147	0.220546	0.242954	0.223606	0.302411	0.305283	0.29766	0.291597	0.275809	0.238373	0.271237	0.279952	0.323334	0.290765	0.294382	0.332606	0.356741	0.392859	0.336695	0.337867	0.350925	0.293758	0.285346	0.257856	0.240115	0.236456
44651_2_4_2	44651_2_4_2	1	0.132711	0.130438	0.12713	0.121801	0.11053	0.111251	0.109202	0.109039	0.106218	0.119822	0.119278	0.112189	0.116074	0.304684	0.368143	0.296415	0.246986	0.272868	0.224497	0.205521	0.171316	0.240298	0.2104	0.266652	0.189871	0.261903	0.217916	0.236805	0.320411	0.34811	0.275461	0.313208	0.301942	0.261199	0.278464	0.301968	0.282505	0.268204	0.253468	0.245363	0.241018	0.23316	0.222365	0.246264	0.215119
44689_10_6_3	44689_10_6_3	1	0.16023	0.105657	0.10507	0.09682	0.096409	0.09214	0.091055	0.089432	0.095014	0.088619	0.100681	0.150809	0.259231	0.362868	0.412371	0.360161	0.373911	0.369866	0.335908	0.305767	0.171869	0.267727	0.207227	0.19431	0.332512	0.394392	0.405306	0.431839	0.371025	0.448084	0.413793	0.489154	0.426835	0.433479	0.491047	0.457111	0.383811	0.394741	0.378904	0.338182	0.327753	0.314553	0.32042
Cluster_x	x	1
Cluster_1	Cluster_1	1
44651_4_6_2	44651_4_6_2	1	0.138552	0.147625	0.150353	0.160499	0.1498	0.161165	0.211737	0.186537	0.227261	0.166212	0.143106	0.159917	0.16156	0.299808	0.369107	0.345965	0.27717	0.263577	0.190083	0.220117	0.179525	0.165121	0.158589	0.161126	0.164875	0.161288	0.161788	0.162606	0.167717	0.190997	0.194347	0.17139	0.170134	0.19975	0.208183	0.231652	0.262417	0.238899	0.262634	0.27905	0.26966	0.286828	0.313514	0.317756	0.317584
44657_13_9_3	44657_13_9_3	1	0.10762	0.118393	0.121405	0.150192	0.150243	0.133384	0.13409	0.14905	0.200021	0.149978	0.142365	0.130168	0.118902	0.411366	0.474288	0.45345	0.449489	0.420284	0.363879	0.324971	0.249861	0.136944	0.158852	0.111031	0.11918	0.133169	0.142459	0.173924	0.16198	0.159913	0.156062	0.150097	0.208945	0.150179	0.123642	0.139461	0.156058	0.157261	0.142257	0.161711	0.245264	0.177911	0.155956	0.170511	0.135737
44651_1_0_8	44651_1_0_8	1	0.240273	0.217169	0.234561	0.216354	0.22152	0.21668	0.193722	0.172174	0.156144	0.146556	0.194959	0.165185	0.373449	0.434501	0.435158	0.360348	0.412423	0.405665	0.318783	0.1975	0.179508	0.178368	0.175942	0.169903	0.159657	0.167255	0.155234	0.169428	0.166766	0.199438	0.200782	0.202312	0.167008	0.182144	0.187037	0.214549	0.183559	0.319556	0.167162	0.202069	0.194347	0.252003	0.223563	0.239046	0.314312
44651_3_21_6	44651_3_21_6	1	0.086464	0.085954	0.08856	0.08833	0.110264	0.098712	0.120371	0.119936	0.121205	0.117299	0.132376	0.110564	0.207688	0.216249	0.194917	0.223003	0.270441	0.262421	0.190494	0.158195	0.176295	0.108015	0.151855	0.120437	0.14997	0.146812	0.173176	0.160924	0.17504	0.220173	0.255537	0.276635	0.267311	0.214074	0.221821	0.253987	0.280496	0.260112	0.290933	0.315121	0.337002	0.360937	0.303477	0.29755	0.225661
44657_7_0_2	44657_7_0_2	1	0.15532	0.133885	0.118883	0.111569	0.114555	0.114925	0.112095	0.119416	0.120384	0.14205	0.106273	0.123616	0.115915	0.397776	0.488836	0.492475	0.407034	0.300079	0.293279	0.205094	0.134225	0.133324	0.131136	0.15629	0.225157	0.16492	0.202374	0.180328	0.17945	0.323048	0.271422	0.328404	0.213411	0.161117	0.150929	0.174514	0.229069	0.276381	0.23476	0.242054	0.233713	0.153288	0.17095	0.150735	0.155339
44657_16_13_5	44657_16_13_5	1	0.148541	0.164822	0.116806	0.104447	0.10669	0.106904	0.107692	0.09631	0.116584	0.088817	0.086249	0.093253	0.115133	0.365382	0.334467	0.274664	0.198061	0.225601	0.124615	0.180848	0.164503	0.164331	0.230883	0.201592	0.22751	0.199886	0.127732	0.119572	0.101406	0.122394	0.114322	0.105911	0.174333	0.10597	0.11065	0.225115	0.142607	0.146268	0.145638	0.335497	0.27994	0.117506	0.124706	0.133561	0.154455
44657_14_15_5	44657_14_15_5	1	0.129578	0.135894	0.134876	0.128355	0.124312	0.120271	0.121744	0.118705	0.112624	0.111368	0.107236	0.113454	0.130941	0.429226	0.389684	0.415983	0.361743	0.224456	0.153322	0.139471	0.299346	0.136587	0.142513	0.150369	0.147391	0.141426	0.152357	0.163659	0.186676	0.233876	0.222679	0.141957	0.127316	0.134444	0.132776	0.126668	0.165495	0.171931	0.181413	0.181892	0.178892	0.164951	0.126281	0.129894	0.130621
44657_1_0_8	44657_1_0_8	1	0.139724	0.1387	0.132685	0.135218	0.127031	0.124903	0.123371	0.127681	0.129163	0.120184	0.136911	0.124147	0.311487	0.469888	0.4453	0.448452	0.412204	0.385694	0.20343	0.146031	0.129342	0.133433	0.128892	0.148671	0.221714	0.138006	0.151557	0.143385	0.175058	0.130308	0.12971	0.174861	0.148701	0.230309	0.165951	0.154537	0.168061	0.159434	0.157429	0.152277	0.174374	0.128702	0.279143	0.187652	0.21837
44657_19_0_6	44657_19_0_6	1	0.157791	0.173947	0.136528	0.153266	0.200066	0.130889	0.119803	0.142071	0.118602	0.116041	0.120831	0.119625	0.289508	0.494617	0.430702	0.445089	0.154692	0.211319	0.144354	0.16164	0.147045	0.155636	0.129508	0.140145	0.130206	0.154685	0.207093	0.161726	0.144759	0.266405	0.1512	0.140044	0.149839	0.159194	0.154155	0.149073	0.243676	0.186881	0.186544	0.160767	0.377229	0.251738	0.107462	0.33345	0.263064
44657_19_10_3	44657_19_10_3	1	0.123913	0.133002	0.125873	0.133742	0.152427	0.117207	0.118106	0.122932	0.117454	0.123156	0.125128	0.13825	0.120962	0.39828	0.417451	0.413266	0.275212	0.155612	0.137295	0.193294	0.141492	0.141745	0.155948	0.206579	0.202154	0.20075	0.222535	0.187441	0.204293	0.192492	0.203391	0.212408	0.23318	0.217674	0.243666	0.362467	0.315446	0.214149	0.330774	0.251507	0.222007	0.198909	0.297316	0.242325	0.180964
44657_1_0_2	44657_1_0_2	1	0.147448	0.148716	0.126494	0.117978	0.123856	0.130991	0.137775	0.131036	0.13395	0.123967	0.114542	0.113408	0.10145	0.392538	0.417164	0.410964	0.394845	0.17787	0.223064	0.180993	0.242376	0.286185	0.121686	0.11734	0.134099	0.13492	0.260391	0.141714	0.145943	0.146974	0.144859	0.14213	0.131921	0.155352	0.155412	0.199973	0.144066	0.160428	0.131026	0.166461	0.325205	0.310573	0.278059	0.172629	0.147318
44657_17_0_6	44657_17_0_6	1	0.123265	0.131098	0.118334	0.11546	0.110111	0.117386	0.112783	0.122659	0.108016	0.098495	0.097697	0.100401	0.206178	0.471716	0.503336	0.37034	0.308874	0.136982	0.159816	0.124251	0.113697	0.126095	0.114679	0.111973	0.123688	0.127515	0.127068	0.139989	0.192241	0.135057	0.204055	0.235383	0.214725	0.250186	0.150026	0.122224	0.176725	0.152844	0.138748	0.132052	0.2646	0.133381	0.136937	0.131207	0.20194
44651_8_0_3	44651_8_0_3	1	0.185121	0.155901	0.134688	0.138309	0.122778	0.119392	0.118583	0.114889	0.113005	0.120859	0.13075	0.118181	0.131019	0.357288	0.391989	0.314125	0.181846	0.153257	0.125816	0.133015	0.127018	0.144688	0.13969	0.210302	0.194366	0.18234	0.130266	0.154134	0.133915	0.12442	0.319628	0.131025	0.12891	0.165003	0.174763	0.152816	0.230374	0.26385	0.211962	0.148241	0.231888	0.203661	0.253678	0.208524	0.19385
44657_14_0_6	44657_14_0_6	1	0.121706	0.115508	0.111341	0.111165	0.096222	0.096778	0.092069	0.090489	0.087726	0.090305	0.095121	0.094452	0.166391	0.342554	0.348831	0.327182	0.334056	0.285058	0.120466	0.176473	0.112487	0.108125	0.126929	0.161323	0.220627	0.192239	0.150433	0.113133	0.112445	0.111988	0.115561	0.116126	0.128894	0.138468	0.139475	0.119027	0.206465	0.204178	0.303834	0.309278	0.236247	0.342053	0.238152	0.124229	0.114208
44689_4_0_1	44689_4_0_1	1	0.119768	0.112906	0.109732	0.105059	0.099734	0.120189	0.105743	0.122803	0.122269	0.117594	0.116198	0.106171	0.162058	0.27399	0.403383	0.338618	0.280315	0.187866	0.129673	0.119905	0.109705	0.102946	0.099733	0.110428	0.102612	0.106819	0.109906	0.112809	0.150652	0.110997	0.138221	0.121275	0.191648	0.145824	0.140693	0.127397	0.211286	0.294121	0.324178	0.217617	0.146047	0.253856	0.157507
44689_8_0_5	44689_8_0_5	1	0.12961	0.11666	0.122952	0.125516	0.120676	0.120865	0.117244	0.12412	0.111195	0.109088	0.111269	0.11016	0.142719	0.222949	0.253734	0.198983	0.236718	0.25579	0.159726	0.180354	0.136828	0.12672	0.129231	0.135222	0.17319	0.13212	0.143551	0.14208	0.149166	0.105478	0.126788	0.132338	0.170986	0.190059	0.143035	0.144154	0.103379	0.135824	0.109764	0.11048	0.142001	0.137117	0.126536
44657_25_0_6	44657_25_0_6	1	0.143406	0.134316	0.141261	0.125654	0.132982	0.114528	0.106338	0.097339	0.097177	0.094858	0.107169	0.108472	0.242946	0.45983	0.441464	0.333823	0.326088	0.146726	0.122059	0.144966	0.113408	0.127714	0.14957	0.141352	0.126528	0.115493	0.135377	0.147421	0.110933	0.140437	0.122449	0.13195	0.122332	0.131232	0.137529	0.182612	0.125361	0.26571	0.231279	0.197534	0.137586	0.186162	0.130191	0.123948	0.195106
44657_2_0_3	44657_2_0_3	1	0.164652	0.157452	0.137886	0.137921	0.134246	0.120328	0.130775	0.140426	0.133684	0.142032	0.135242	0.134751	0.136828	0.43594	0.412258	0.369001	0.388612	0.31375	0.16137	0.148214	0.217709	0.243143	0.155951	0.163222	0.150872	0.167179	0.17049	0.224293	0.183311	0.168007	0.171818	0.157741	0.216071	0.295379	0.230482	0.235884	0.318054	0.378766	0.381296	0.368245	0.311612	0.317773	0.34043	0.151187	0.274478
44657_5_2_1	44657_5_2_1	1	0.11694	0.109811	0.115067	0.091682	0.095186	0.112371	0.111274	0.109575	0.110785	0.108062	0.111747	0.144166	0.13604	0.359303	0.358239	0.349313	0.346184	0.287597	0.188121	0.29124	0.203441	0.145761	0.155462	0.145272	0.13589	0.230224	0.152785	0.157058	0.168876	0.223447	0.170717	0.294245	0.26394	0.346923	0.308193	0.327978	0.248253	0.281424	0.219659	0.246578	0.204106	0.299365	0.247481	0.155472	0.153077
44689_1_0_5	44689_1_0_5	1	0.16883	0.180146	0.175661	0.162921	0.168198	0.156384	0.149659	0.148621	0.144811	0.151535	0.131451	0.13204	0.221901	0.328363	0.331457	0.336497	0.296401	0.27094	0.185964	0.320904	0.255419	0.245119	0.144329	0.134296	0.166313	0.247376	0.14342	0.154527	0.141292	0.154563	0.161685	0.160124	0.24536	0.14589	0.191042	0.178125	0.185904	0.292811	0.2308	0.252975	0.255721	0.360473	0.36027
44689_10_0_6	44689_10_0_6	1	0.110796	0.110748	0.105003	0.107031	0.108548	0.111442	0.105682	0.111024	0.106989	0.112135	0.10926	0.117575	0.326995	0.339768	0.362566	0.255771	0.313777	0.327428	0.159622	0.196186	0.124025	0.143431	0.13142	0.139375	0.118681	0.162734	0.115252	0.115086	0.118431	0.122262	0.141154	0.136773	0.110607	0.111406	0.099071	0.131596	0.135366	0.127407	0.128081	0.133843	0.254614	0.117957	0.141349
44657_7_11_4	44657_7_11_4	1	0.125596	0.113619	0.120059	0.11403	0.11044	0.10587	0.109086	0.108446	0.114191	0.097755	0.102872	0.116385	0.120482	0.426949	0.394202	0.262155	0.232688	0.152654	0.09313	0.103945	0.099543	0.125978	0.096276	0.130333	0.129906	0.110572	0.117351	0.128506	0.145709	0.142989	0.161558	0.172534	0.169836	0.247783	0.30962	0.351563	0.228837	0.204261	0.214275	0.205873	0.132353	0.110554	0.118238	0.131634	0.13431
44689_7_0_4	44689_7_0_4	1	0.151046	0.111566	0.109471	0.117698	0.099381	0.114277	0.128045	0.09869	0.2595	0.131256	0.096515	0.243659	0.304388	0.431151	0.398059	0.421576	0.365785	0.366636	0.223841	0.20834	0.131343	0.106783	0.110591	0.105815	0.111614	0.141788	0.179535	0.184034	0.216689	0.188748	0.185795	0.285855	0.264218	0.298559	0.230098	0.142142	0.198748	0.184266	0.24317	0.260646	0.288418	0.207251	0.265496
44689_11_7_3	44689_11_7_3	1	0.142666	0.136889	0.112706	0.150307	0.152406	0.171502	0.152284	0.155523	0.181502	0.185604	0.158885	0.143441	0.149521	0.377444	0.317999	0.376753	0.344193	0.249037	0.191011	0.184406	0.19026	0.231304	0.203588	0.19096	0.159589	0.210188	0.148568	0.162582	0.191286	0.17869	0.280076	0.207754	0.289005	0.302039	0.224023	0.320731	0.242266	0.238882	0.296666	0.248116	0.279543	0.250572	0.262075
44651_1_0_5	44651_1_0_5	1	0.253536	0.228084	0.222865	0.203125	0.213051	0.199767	0.203322	0.193788	0.186828	0.195834	0.180166	0.186922	0.367085	0.501846	0.581241	0.593688	0.550095	0.333115	0.195837	0.177788	0.171293	0.173707	0.17451	0.192474	0.188693	0.181148	0.178983	0.173343	0.177846	0.18828	0.220243	0.23258	0.185582	0.241332	0.377137	0.431927	0.234872	0.296605	0.265027	0.316974	0.411765	0.289495	0.205943	0.19075	0.170502
44657_9_23_7	44657_9_23_7	1	0.118969	0.110416	0.111518	0.111369	0.109291	0.101728	0.099159	0.101468	0.098685	0.100172	0.096862	0.095398	0.205587	0.32719	0.286561	0.28666	0.21807	0.134489	0.157553	0.135134	0.168951	0.141297	0.142653	0.14274	0.194255	0.189306	0.146109	0.15818	0.155155	0.156203	0.163376	0.231271	0.181001	0.278922	0.245329	0.260736	0.366895	0.364662	0.378088	0.337223	0.363375	0.30868	0.354825	0.308394	0.397205
44689_14_0_6	44689_14_0_6	1	0.130455	0.113789	0.129999	0.104385	0.147834	0.130123	0.201867	0.223324	0.167487	0.107692	0.107954	0.089494	0.284358	0.336669	0.396234	0.345054	0.312454	0.372979	0.233484	0.170082	0.124618	0.261698	0.141013	0.112826	0.166555	0.113158	0.148128	0.151272	0.135119	0.101566	0.138105	0.148432	0.191155	0.216349	0.109131	0.232661	0.275361	0.145878	0.142326	0.209618	0.223619	0.202586	0.163038
44657_6_3_2	44657_6_3_2	1	0.133666	0.106748	0.113609	0.104892	0.098355	0.139287	0.114919	0.098601	0.092844	0.091473	0.09265	0.100136	0.106564	0.315905	0.371011	0.385189	0.166141	0.126576	0.120919	0.147562	0.208506	0.102098	0.110577	0.238652	0.109517	0.107012	0.119246	0.140481	0.111098	0.12404	0.113173	0.148144	0.136917	0.165889	0.134049	0.224892	0.14166	0.226723	0.148996	0.140645	0.234303	0.204458	0.304066	0.159151	0.154984
44657_6_0_7	44657_6_0_7	1	0.128047	0.15884	0.159506	0.155953	0.141578	0.135881	0.137149	0.138481	0.147925	0.15092	0.1355	0.154285	0.237336	0.353261	0.365981	0.30669	0.155557	0.14771	0.149295	0.144402	0.14863	0.134037	0.143349	0.147227	0.171577	0.158635	0.159506	0.158807	0.179348	0.157238	0.155259	0.209268	0.211029	0.270129	0.219371	0.232924	0.238368	0.221309	0.253363	0.154047	0.147582	0.162142	0.149899	0.150552	0.254875
44657_2_12_5	44657_2_12_5	1	0.120162	0.120876	0.106232	0.100393	0.098437	0.095959	0.100162	0.099574	0.097151	0.096997	0.093561	0.098161	0.11153	0.387906	0.401657	0.380307	0.394056	0.296757	0.192904	0.254288	0.116768	0.142042	0.146927	0.15097	0.120738	0.12186	0.123001	0.123291	0.154879	0.153513	0.282897	0.30262	0.232285	0.15395	0.288677	0.377599	0.137277	0.234265	0.204784	0.145237	0.233047	0.29175	0.193322	0.164675	0.289767
44657_6_0_1	44657_6_0_1	1	0.14528	0.132836	0.126305	0.129197	0.120661	0.118652	0.122694	0.11634	0.128278	0.116445	0.125089	0.113493	0.111781	0.406573	0.456965	0.479521	0.500036	0.424035	0.24459	0.127336	0.130917	0.12118	0.123908	0.116903	0.117806	0.132564	0.209681	0.127633	0.15041	0.14849	0.165038	0.216588	0.408551	0.229736	0.366748	0.485271	0.449908	0.29316	0.414017	0.362191	0.413078	0.181901	0.219724	0.336805	0.201984
44689_12_15_6	44689_12_15_6	1	0.113865	0.105336	0.111962	0.107752	0.107871	0.102023	0.122819	0.11952	0.098655	0.109344	0.11546	0.088682	0.154423	0.197149	0.259524	0.217451	0.254964	0.183122	0.11969	0.117752	0.113546	0.195795	0.138354	0.146886	0.16723	0.182062	0.148027	0.139259	0.179158	0.146433	0.231706	0.263482	0.182924	0.159175	0.115203	0.187584	0.179817	0.138557	0.162623	0.159208	0.199877	0.212332	0.161203
44657_3_0_1	44657_3_0_1	1	0.177811	0.194009	0.154095	0.19607	0.149678	0.139455	0.135301	0.135946	0.132255	0.128323	0.14004	0.154128	0.154399	0.394732	0.42947	0.423711	0.194222	0.246451	0.18373	0.165341	0.186546	0.160221	0.168989	0.159045	0.153388	0.158404	0.195019	0.194642	0.162751	0.173669	0.162639	0.236064	0.250425	0.304171	0.188144	0.231388	0.19122	0.24702	0.164468	0.220633	0.175853	0.179612	0.225917	0.167918	0.152028
44657_7_0_3	44657_7_0_3	1	0.166517	0.153342	0.158873	0.155621	0.148008	0.12365	0.149689	0.142513	0.131652	0.12962	0.122037	0.142194	0.131039	0.515676	0.560287	0.335498	0.478427	0.301921	0.147458	0.175596	0.136987	0.150348	0.135906	0.15496	0.196349	0.185703	0.13816	0.115202	0.114194	0.105509	0.122262	0.15472	0.129988	0.137962	0.171514	0.125955	0.127855	0.238378	0.268281	0.30454	0.391353	0.232903	0.294416	0.203755	0.16021
Cluster_x	x	1
Cluster_3	Cluster_3	1
44689_6_0_4	44689_6_0_4	1	0.151901	0.128417	0.110787	0.146894	0.134046	0.141108	0.10948	0.114007	0.130118	0.137722	0.131274	0.153945	0.213436	0.467861	0.508573	0.450557	0.443722	0.393366	0.345829	0.261611	0.323621	0.276127	0.197755	0.153117	0.154405	0.239255	0.139166	0.110542	0.1889	0.214873	0.149771	0.164214	0.136597	0.166628	0.112856	0.125974	0.172845	0.2047	0.2933	0.232255	0.261319	0.331149	0.268663
44651_6_29_8	44651_6_29_8	1	0.19946	0.174734	0.170972	0.168509	0.171259	0.197869	0.171069	0.141675	0.134671	0.149497	0.234257	0.211888	0.450267	0.536774	0.527497	0.542448	0.485386	0.357631	0.394172	0.370884	0.336298	0.228513	0.225101	0.359201	0.288032	0.342896	0.295116	0.318492	0.291735	0.234636	0.2846	0.187479	0.189283	0.166723	0.204187	0.218237	0.219202	0.19238	0.191818	0.195673	0.183712	0.17257	0.169319	0.185101	0.194403
44657_12_0_5	44657_12_0_5	1	0.128972	0.121113	0.129378	0.129863	0.130174	0.124051	0.147718	0.121774	0.132704	0.121719	0.139496	0.132568	0.138474	0.301418	0.384012	0.37075	0.327333	0.331055	0.284292	0.173175	0.143644	0.195783	0.215042	0.151472	0.259497	0.230896	0.285125	0.33324	0.277699	0.288508	0.314359	0.368725	0.280872	0.303672	0.200489	0.219885	0.23313	0.292704	0.262917	0.359471	0.267797	0.214581	0.251415	0.212487	0.23472
44657_4_25_7	44657_4_25_7	1	0.124227	0.147236	0.143719	0.126772	0.127444	0.124346	0.127682	0.121612	0.196106	0.154874	0.119453	0.120691	0.247739	0.392376	0.300344	0.412016	0.372713	0.279752	0.24805	0.251958	0.18835	0.191628	0.270008	0.197686	0.166176	0.152319	0.247782	0.169093	0.171475	0.231902	0.16904	0.173219	0.157051	0.168003	0.154437	0.172565	0.150939	0.154709	0.164131	0.223915	0.311163	0.264095	0.214973	0.201506	0.300356
44651_3_0_1	44651_3_0_1	1	0.101815	0.095164	0.115501	0.09856	0.12035	0.134054	0.134451	0.153608	0.139798	0.295674	0.172236	0.241887	0.165048	0.372342	0.429163	0.364267	0.347191	0.33445	0.280183	0.310184	0.228292	0.335058	0.276298	0.256518	0.31218	0.228486	0.325453	0.258222	0.216274	0.220204	0.224935	0.232608	0.203261	0.186719	0.177834	0.186327	0.179081	0.186399	0.188408	0.184903	0.211747	0.190127	0.172166	0.173122	0.161586
44657_1_0_7	44657_1_0_7	1	0.1464	0.136077	0.150592	0.142581	0.139049	0.142457	0.129542	0.130594	0.119937	0.12439	0.123439	0.13718	0.268402	0.400368	0.415271	0.363236	0.396277	0.341687	0.196377	0.347424	0.306849	0.257948	0.15336	0.164637	0.259345	0.15745	0.19404	0.17076	0.165074	0.18078	0.213361	0.194263	0.161847	0.260519	0.177704	0.164819	0.173166	0.161383	0.165194	0.185108	0.174337	0.170419	0.163446	0.215698	0.233036
44651_1_0_4	44651_1_0_4	1	0.102178	0.096288	0.090867	0.097872	0.093852	0.094227	0.088069	0.09633	0.095059	0.094573	0.089226	0.091861	0.107495	0.205001	0.23226	0.226681	0.184267	0.184619	0.184829	0.183528	0.179183	0.200535	0.190268	0.237974	0.200741	0.182838	0.18981	0.225861	0.231482	0.238054	0.252868	0.221736	0.223091	0.242823	0.240108	0.232356	0.233894	0.219787	0.227536	0.217144	0.213538	0.199762	0.180668	0.159119	0.159846
44651_16_6_2	44651_16_6_2	1	0.129984	0.155698	0.155754	0.170723	0.169382	0.194077	0.210269	0.185742	0.198472	0.2365	0.250028	0.19676	0.194184	0.404288	0.469588	0.388829	0.299087	0.266197	0.357885	0.320101	0.234321	0.349613	0.383223	0.367064	0.331569	0.264288	0.330499	0.260692	0.216193	0.328672	0.269041	0.205289	0.206016	0.203059	0.209087	0.21321	0.211089	0.252695	0.20342	0.198523	0.251859	0.224027	0.198676	0.217407	0.194801
44651_1_3_2	44651_1_3_2	1	0.148965	0.232027	0.201509	0.178962	0.206285	0.145986	0.158409	0.181116	0.211202	0.158563	0.161485	0.155006	0.15635	0.341204	0.397524	0.442076	0.400344	0.341388	0.350197	0.365435	0.305517	0.259727	0.292035	0.263078	0.242256	0.254453	0.231039	0.221659	0.240755	0.255431	0.223356	0.242272	0.210459	0.209411	0.203806	0.201042	0.178601	0.187872	0.178862	0.177567	0.181811	0.187766	0.18101	0.17572	0.17612
44657_1_0_6	44657_1_0_6	1	0.126904	0.123156	0.120847	0.111681	0.108924	0.114736	0.143585	0.107546	0.111071	0.106903	0.113913	0.112163	0.181029	0.301067	0.321462	0.270155	0.166453	0.168607	0.182949	0.304673	0.181332	0.21993	0.247083	0.210847	0.187298	0.23546	0.286461	0.324251	0.2423	0.221242	0.329322	0.244446	0.243841	0.295836	0.225661	0.304688	0.276531	0.265128	0.193911	0.223148	0.19642	0.188553	0.186476	0.205487	0.193684
44657_8_16_5	44657_8_16_5	1	0.122691	0.123858	0.129145	0.121869	0.112902	0.114192	0.114491	0.112424	0.113528	0.122719	0.122796	0.124862	0.15475	0.353401	0.359345	0.395023	0.306691	0.263579	0.238245	0.165936	0.207104	0.192944	0.242349	0.209958	0.274819	0.31714	0.307288	0.302305	0.208639	0.202353	0.295365	0.227126	0.178974	0.208969	0.164061	0.170828	0.181972	0.18356	0.182685	0.186908	0.279099	0.292807	0.251318	0.265286	0.260755
44651_25_3_2	44651_25_3_2	1	0.159855	0.155162	0.152548	0.172206	0.248666	0.220197	0.244671	0.266737	0.268023	0.19994	0.239476	0.247733	0.243649	0.347492	0.358996	0.372674	0.358795	0.337271	0.313384	0.334238	0.302017	0.270718	0.321912	0.313022	0.330514	0.306022	0.297062	0.263301	0.287612	0.196155	0.216377	0.231964	0.221584	0.216658	0.215591	0.201666	0.199896	0.210957	0.209635	0.216474	0.216026	0.223939	0.22325	0.219803	0.232003
44651_7_11_3	44651_7_11_3	1	0.118232	0.108226	0.114189	0.116984	0.115281	0.112981	0.169551	0.180368	0.144325	0.12302	0.162163	0.119808	0.149815	0.359812	0.371247	0.366622	0.355532	0.345067	0.289583	0.317041	0.309074	0.295903	0.301086	0.299492	0.220563	0.218246	0.242838	0.199698	0.197976	0.179212	0.169947	0.184487	0.176336	0.164112	0.16821	0.156466	0.154375	0.143052	0.145633	0.14114	0.143971	0.145165	0.140247	0.139683	0.123294
44657_5_13_5	44657_5_13_5	1	0.121391	0.10815	0.11328	0.119996	0.1112	0.117078	0.116652	0.105654	0.115118	0.107627	0.111346	0.122747	0.170757	0.405735	0.425209	0.438271	0.39052	0.347578	0.210093	0.260695	0.240447	0.275956	0.342896	0.271412	0.179732	0.193777	0.19886	0.182987	0.142893	0.148992	0.149958	0.149319	0.154054	0.159864	0.154088	0.159035	0.175192	0.26263	0.178537	0.19149	0.245725	0.308353	0.328036	0.257927	0.238996
44657_24_19_6	44657_24_19_6	1	0.141067	0.14635	0.159931	0.139678	0.131123	0.137226	0.139109	0.132203	0.121139	0.120129	0.126463	0.124333	0.18878	0.389321	0.403419	0.410311	0.361535	0.37221	0.291392	0.20151	0.303566	0.343091	0.167775	0.172542	0.233322	0.199132	0.221402	0.174103	0.200634	0.174499	0.173751	0.166635	0.190389	0.159364	0.204273	0.250051	0.200225	0.275685	0.155971	0.160465	0.156359	0.158411	0.142648	0.176001	0.169032
44657_2_2_1	44657_2_2_1	1	0.093999	0.101474	0.104597	0.098315	0.102747	0.109024	0.09536	0.113028	0.110231	0.131537	0.115215	0.111652	0.117011	0.386076	0.39602	0.428269	0.445198	0.320008	0.31442	0.211671	0.161241	0.195221	0.164064	0.160869	0.178728	0.243164	0.25847	0.158014	0.167475	0.248714	0.126492	0.135726	0.228504	0.191814	0.141335	0.162646	0.178425	0.189383	0.261045	0.208598	0.144398	0.138452	0.143004	0.161594	0.1461
44651_5_0_1	44651_5_0_1	1	0.223049	0.169315	0.1228	0.131915	0.134487	0.149402	0.137674	0.143179	0.150205	0.164176	0.147147	0.213742	0.201622	0.260138	0.361734	0.479588	0.4451	0.400159	0.378079	0.257576	0.460696	0.475366	0.434557	0.389094	0.377904	0.362921	0.397065	0.404197	0.323332	0.342874	0.293085	0.300494	0.263008	0.303689	0.266044	0.265582	0.240895	0.211962	0.227319	0.222795	0.201187	0.212062	0.205981	0.195452	0.17981
Cluster_x	x	1	7.087463
Cluster_x	x	1	7.098032
Cluster_8	Cluster_8	1	7.098032
44651_6_0_1	44651_6_0_1	1	0.122812	0.130636	0.112668	0.119835	0.165411	0.13258	0.163055	0.131966	0.106487	0.135568	0.177014	0.114408	0.120152	0.315742	0.35337	0.366321	0.38713	0.368445	0.357021	0.335966	0.292881	0.232441	0.234931	0.251014	0.283007	0.22234	0.340545	0.296003	0.365671	0.337664	0.296775	0.321838	0.342206	0.312237	0.344073	0.335801	0.292835	0.24783	0.243832	0.277608	0.209112	0.220544	0.22284	0.183263	0.162848
44689_13_0_6	44689_13_0_6	1	0.232688	0.174815	0.189718	0.223583	0.16466	0.238237	0.223773	0.182104	0.27118	0.23311	0.229132	0.203918	0.409775	0.410858	0.448765	0.431076	0.442658	0.413712	0.411441	0.404898	0.374357	0.27709	0.310781	0.29365	0.195213	0.220318	0.19461	0.187446	0.180152	0.139313	0.168675	0.192051	0.242415	0.18801	0.141984	0.219847	0.194029	0.179915	0.245595	0.18696	0.293094	0.250911	0.159552
44651_6_26_7	44651_6_26_7	1	0.208011	0.154304	0.155278	0.22057	0.207229	0.189011	0.178282	0.107066	0.124667	0.127408	0.128651	0.146604	0.228381	0.363904	0.401849	0.365387	0.430805	0.321004	0.40274	0.365687	0.289153	0.242748	0.350995	0.340125	0.408278	0.368645	0.350795	0.342976	0.222781	0.256963	0.235227	0.145011	0.221608	0.205215	0.227456	0.290225	0.155691	0.131995	0.13544	0.245386	0.159728	0.141919	0.131601	0.140525	0.142618
44651_10_0_7	44651_10_0_7	1	0.123224	0.132098	0.10808	0.111616	0.112025	0.267178	0.255189	0.157714	0.104384	0.156563	0.10058	0.108186	0.338936	0.432237	0.415373	0.375131	0.338351	0.216957	0.220165	0.234759	0.259835	0.172391	0.164387	0.176578	0.237048	0.214857	0.220019	0.235122	0.205138	0.20976	0.235175	0.236306	0.241863	0.268074	0.303187	0.248403	0.233849	0.265912	0.229161	0.20684	0.187327	0.228698	0.245214	0.207818	0.201862
44651_4_1_1	44651_4_1_1	1	0.129197	0.159381	0.135994	0.145029	0.143876	0.195294	0.156164	0.097353	0.122678	0.201036	0.135659	0.099882	0.116617	0.337682	0.376244	0.382603	0.367177	0.319492	0.288357	0.239178	0.289578	0.196123	0.239511	0.209436	0.133542	0.154624	0.202452	0.198352	0.273383	0.253925	0.225032	0.197576	0.185118	0.223028	0.186598	0.202021	0.200962	0.205824	0.168602	0.153994	0.141206	0.129197	0.130696	0.156575	0.133553
44689_2_0_1	44689_2_0_1	1	0.13615	0.153914	0.186138	0.143465	0.134374	0.155231	0.176722	0.147917	0.179316	0.148374	0.141228	0.144875	0.133784	0.298184	0.356359	0.375165	0.370519	0.328426	0.321024	0.313518	0.374516	0.360647	0.343863	0.334794	0.297121	0.264526	0.281031	0.310425	0.322839	0.079879	0.237149	0.269912	0.220211	0.297541	0.282491	0.26597	0.27494	0.271607	0.188293	0.244934	0.215796	0.233241	0.242319
44689_7_0_7	44689_7_0_7	1	0.132232	0.160484	0.118054	0.133221	0.173113	0.231177	0.304853	0.176883	0.271403	0.182125	0.216928	0.150784	0.211884	0.385826	0.398162	0.366158	0.416492	0.336516	0.326807	0.303105	0.293539	0.247578	0.220647	0.230747	0.265268	0.158773	0.162724	0.200339	0.168702	0.191104	0.277042	0.214932	0.206352	0.238701	0.289416	0.281968	0.300831	0.306309	0.204576	0.176198	0.172958	0.205988	0.193848
44689_5_11_5	44689_5_11_5	1	0.161471	0.141688	0.194783	0.134055	0.200594	0.138479	0.132233	0.127768	0.147549	0.140092	0.148566	0.128484	0.246736	0.334046	0.456399	0.426392	0.424162	0.340109	0.323509	0.30597	0.204953	0.301858	0.237142	0.243442	0.182816	0.207217	0.169597	0.193592	0.184179	0.268166	0.307035	0.200272	0.25865	0.278662	0.237579	0.3049	0.302519	0.341416	0.33735	0.301105	0.293987	0.270855	0.259948
44651_11_0_2	44651_11_0_2	1	0.146322	0.158296	0.129196	0.237185	0.195933	0.162029	0.159335	0.134659	0.160607	0.12292	0.128188	0.200723	0.116719	0.342387	0.387233	0.401581	0.401146	0.315039	0.263658	0.181604	0.208128	0.152619	0.167721	0.148177	0.247972	0.221912	0.254214	0.315659	0.302633	0.290633	0.213808	0.308178	0.221789	0.210717	0.244758	0.232441	0.221294	0.217335	0.17241	0.189148	0.192432	0.295329	0.170318	0.239684	0.346289
44689_2_8_4	44689_2_8_4	1	0.177472	0.108808	0.087862	0.11624	0.124469	0.132416	0.178303	0.128801	0.110214	0.113058	0.182493	0.095332	0.123224	0.270914	0.273466	0.321527	0.260339	0.214489	0.21406	0.176707	0.221465	0.234289	0.252476	0.198408	0.135961	0.13692	0.183208	0.17901	0.256911	0.23994	0.214491	0.272711	0.220787	0.24528	0.148819	0.116933	0.177562	0.134466	0.159301	0.139579	0.129265	0.138673	0.141702
44651_6_11_3	44651_6_11_3	1	0.146875	0.142156	0.142276	0.138344	0.147917	0.158773	0.19156	0.153993	0.140514	0.111279	0.107366	0.104515	0.198894	0.313838	0.346201	0.352379	0.308006	0.251983	0.254392	0.215855	0.198261	0.251255	0.17182	0.228562	0.202952	0.19484	0.193623	0.163787	0.172376	0.164601	0.161155	0.182495	0.166148	0.180852	0.163509	0.153595	0.15628	0.146937	0.161217	0.145964	0.145225	0.134348	0.149019	0.155198	0.150725
44651_15_22_6	44651_15_22_6	1	0.179614	0.225057	0.127189	0.142797	0.141713	0.146494	0.200249	0.205989	0.160535	0.216616	0.137358	0.154608	0.275211	0.337842	0.369232	0.347101	0.322561	0.287414	0.260716	0.230573	0.238761	0.195911	0.157391	0.169947	0.170895	0.171173	0.173636	0.196087	0.244296	0.257427	0.344872	0.278641	0.192834	0.186581	0.268995	0.277254	0.274887	0.36428	0.300629	0.348412	0.309439	0.303211	0.221907	0.285178	0.275705
44657_3_0_2	44657_3_0_2	1	0.180337	0.14857	0.166989	0.144498	0.196517	0.172431	0.139145	0.144369	0.129476	0.135761	0.125223	0.135393	0.159491	0.41263	0.47123	0.443518	0.470993	0.381937	0.307902	0.340858	0.344439	0.283622	0.268277	0.26359	0.25713	0.250408	0.308548	0.207764	0.25619	0.28212	0.267447	0.326062	0.247992	0.193995	0.22718	0.243857	0.286036	0.26173	0.226537	0.254541	0.178546	0.200053	0.265025	0.270719	0.22704
44651_6_23_6	44651_6_23_6	1	0.148101	0.152122	0.145741	0.132969	0.133453	0.126299	0.178126	0.190917	0.290551	0.157832	0.157585	0.122534	0.227711	0.469335	0.13364	0.134228	0.156622	0.164148	0.142809	0.137606	0.152242	0.155937	0.174536	0.218304	0.214649	0.164414	0.171486	0.184201	0.20543	0.236315	0.245452	0.206728	0.226989	0.228295	0.208087	0.163827	0.203965	0.253543	0.243425	0.169892	0.13567	0.186476	0.166395	0.157478	0.154416
44689_6_0_8	44689_6_0_8	1	0.200869	0.116703	0.227642	0.167208	0.280606	0.237542	0.117938	0.130239	0.149525	0.12477	0.120895	0.119785	0.291558	0.404167	0.462478	0.449817	0.453775	0.384921	0.342119	0.250088	0.239504	0.271729	0.189248	0.214106	0.192259	0.146069	0.153186	0.211057	0.227244	0.210629	0.161863	0.120585	0.165907	0.157157	0.228541	0.217221	0.155933	0.173103	0.181604	0.180447	0.125758	0.128258	0.158309
44651_2_20_6	44651_2_20_6	1	0.184965	0.159658	0.205855	0.193716	0.170039	0.188336	0.172004	0.197055	0.176457	0.224177	0.213994	0.201519	0.321263	0.361578	0.349604	0.39426	0.342125	0.348508	0.303119	0.293179	0.276937	0.271762	0.245552	0.23404	0.234821	0.233827	0.205447	0.203489	0.209581	0.225205	0.183584	0.176096	0.174863	0.164888	0.163806	0.17467	0.159345	0.158456	0.161937	0.160894	0.1746	0.162719	0.144817	0.148515	0.144287
44689_6_0_6	44689_6_0_6	1	0.187284	0.172752	0.180989	0.160967	0.182868	0.161377	0.161331	0.235098	0.200085	0.14803	0.156229	0.132946	0.310971	0.353956	0.393873	0.358346	0.372979	0.247178	0.360701	0.277003	0.287478	0.269121	0.29339	0.265246	0.20452	0.202293	0.235951	0.204826	0.242616	0.21014	0.247485	0.223475	0.352396	0.273756	0.222194	0.293375	0.288083	0.284373	0.269755	0.268852	0.256498	0.262425	0.256017
44657_17_27_8	44657_17_27_8	1	0.133475	0.134642	0.138022	0.100826	0.125507	0.233609	0.162763	0.207834	0.174262	0.144475	0.115875	0.122234	0.342004	0.415784	0.442133	0.409676	0.360001	0.296684	0.309085	0.128445	0.309351	0.235425	0.141667	0.132619	0.123291	0.134158	0.226201	0.152061	0.169029	0.140725	0.168892	0.319609	0.147851	0.188244	0.150671	0.154127	0.159909	0.183825	0.154179	0.271218	0.180806	0.144504	0.164565	0.127175	0.296733
44689_2_0_2	44689_2_0_2	1	0.179657	0.205343	0.140725	0.172287	0.195104	0.152036	0.276051	0.173998	0.192643	0.324903	0.270798	0.127066	0.285658	0.449819	0.450521	0.53337	0.273618	0.417043	0.235114	0.307362	0.26283	0.289904	0.234647	0.321199	0.161093	0.170189	0.27132	0.303149	0.265484	0.20798	0.184038	0.201828	0.306403	0.306536	0.345244	0.155383	0.299071	0.262168	0.242062	0.208116	0.217497	0.182484	0.151924
44689_4_0_8	44689_4_0_8	1	0.154845	0.102442	0.146651	0.148158	0.207608	0.311335	0.227932	0.221999	0.19466	0.228795	0.114973	0.126951	0.307136	0.363629	0.368659	0.344687	0.256051	0.246094	0.160021	0.143318	0.137527	0.156355	0.138921	0.18687	0.251471	0.22292	0.312224	0.242432	0.248227	0.290183	0.353961	0.282227	0.283423	0.173191	0.297614	0.341133	0.376203	0.40017	0.386459	0.404066	0.195162	0.418333	0.416409
44651_8_0_8	44651_8_0_8	1	0.164399	0.11206	0.114878	0.135841	0.165349	0.114829	0.12644	0.104826	0.1345	0.257382	0.308018	0.360967	0.413103	0.471965	0.545302	0.466898	0.48882	0.328526	0.335098	0.227824	0.151305	0.188521	0.269877	0.296998	0.256849	0.26224	0.214213	0.210102	0.19649	0.203099	0.295271	0.210517	0.207047	0.275118	0.118007	0.208283	0.221973	0.131326	0.127085	0.122005	0.14899	0.139226	0.15111	0.162021	0.335124
44657_1_0_3	44657_1_0_3	1	0.164391	0.153948	0.15753	0.155478	0.138779	0.130325	0.151068	0.255018	0.335216	0.256699	0.172485	0.144361	0.141145	0.404214	0.492695	0.352891	0.32239	0.346578	0.244225	0.230042	0.236055	0.183391	0.191664	0.211095	0.364097	0.385809	0.344664	0.301714	0.353895	0.298777	0.303214	0.282018	0.308087	0.399309	0.278815	0.289668	0.316757	0.249832	0.237048	0.305852	0.277429	0.264714	0.26209	0.214021	0.225932
44651_6_0_2	44651_6_0_2	1	0.107736	0.210204	0.126347	0.140292	0.107022	0.116663	0.151982	0.141429	0.276886	0.16883	0.112362	0.134736	0.197895	0.306882	0.363696	0.305103	0.338956	0.406825	0.339665	0.179773	0.265238	0.236034	0.275111	0.227152	0.183301	0.161161	0.186931	0.151668	0.270098	0.149253	0.206951	0.248991	0.139621	0.146659	0.146468	0.133	0.162658	0.140283	0.137443	0.194625	0.202215	0.20315	0.145207	0.184668	0.123666
44689_2_0_8	44689_2_0_8	1	0.160163	0.128077	0.180226	0.309418	0.2306	0.132536	0.130801	0.159084	0.15262	0.146364	0.232494	0.277263	0.426295	0.490321	0.535919	0.53238	0.37022	0.327049	0.342165	0.352906	0.176854	0.158278	0.255781	0.271982	0.321783	0.177743	0.18019	0.158658	0.172511	0.166652	0.167895	0.181469	0.173618	0.132957	0.171927	0.157878	0.171541	0.183952	0.177929	0.18378	0.133446	0.188857	0.215717
44651_15_0_7	44651_15_0_7	1	0.172892	0.160805	0.165499	0.171985	0.167432	0.220222	0.166955	0.253415	0.153329	0.158453	0.173744	0.185769	0.323134	0.363237	0.37699	0.281213	0.252018	0.237307	0.252574	0.280041	0.262241	0.236879	0.216962	0.219939	0.200445	0.201971	0.181755	0.176811	0.170974	0.172029	0.161614	0.169025	0.163003	0.167414	0.160534	0.166968	0.160401	0.137841	0.145528	0.127662	0.137872	0.141848	0.124206	0.128238	0.138261
44689_5_5_3	44689_5_5_3	1	0.137625	0.146663	0.137378	0.162028	0.224808	0.195234	0.163313	0.230599	0.24871	0.173198	0.158185	0.140133	0.178805	0.367583	0.390156	0.377232	0.388947	0.362338	0.310305	0.323411	0.286734	0.182054	0.202572	0.143143	0.145878	0.142861	0.15467	0.110919	0.12638	0.154344	0.146854	0.128964	0.135942	0.265408	0.165358	0.117936	0.151688	0.12744	0.136478	0.259436	0.136906	0.127619	0.170539
44689_8_0_4	44689_8_0_4	1	0.12289	0.137274	0.099839	0.128951	0.147235	0.156941	0.304313	0.231783	0.210352	0.23918	0.235848	0.12298	0.151365	0.353867	0.398611	0.323046	0.229323	0.295325	0.27772	0.15447	0.166366	0.12787	0.258028	0.180615	0.148872	0.256544	0.231329	0.208561	0.206707	0.332067	0.366314	0.371829	0.291126	0.346786	0.177115	0.1681	0.330118	0.194091	0.271585	0.225772	0.264954	0.243324	0.21853
44657_13_0_5	44657_13_0_5	1	0.138055	0.127867	0.131536	0.123575	0.125327	0.113799	0.12847	0.147031	0.148209	0.208229	0.118113	0.121756	0.213628	0.392344	0.153257	0.462321	0.43117	0.409737	0.391289	0.26387	0.338319	0.330148	0.26725	0.246453	0.221521	0.214206	0.259421	0.251991	0.273497	0.293544	0.274551	0.275745	0.265587	0.234866	0.242366	0.226286	0.209898	0.208336	0.194491	0.194703	0.195551	0.187774	0.177057	0.179797	0.177824
44689_4_0_6	44689_4_0_6	1	0.176207	0.165759	0.157608	0.198731	0.152374	0.144117	0.145721	0.240455	0.226403	0.239767	0.166487	0.180099	0.217774	0.282862	0.327854	0.244369	0.233324	0.238849	0.203397	0.189298	0.181953	0.162249	0.187349	0.162656	0.159727	0.140519	0.202322	0.178559	0.251267	0.12904	0.143111	0.181566	0.187199	0.156585	0.147888	0.194245	0.212783	0.197051	0.198494	0.228947	0.208632	0.216961	0.15366
44689_8_0_6	44689_8_0_6	1	0.17935	0.178247	0.177395	0.148505	0.150493	0.257555	0.213743	0.176816	0.206961	0.162101	0.167283	0.1551	0.264776	0.281881	0.304029	0.196627	0.287881	0.262211	0.311272	0.283507	0.320271	0.264844	0.335286	0.251204	0.186233	0.312667	0.357397	0.29369	0.261048	0.136456	0.182451	0.28261	0.223314	0.268476	0.145541	0.223587	0.219175	0.217167	0.210567	0.202022	0.230186	0.197094	0.154269
44657_15_29_8	44657_15_29_8	1	0.131411	0.139698	0.148908	0.131751	0.127673	0.128788	0.135597	0.096687	0.11801	0.09483	0.115073	0.126173	0.272563	0.220207	0.207448	0.216563	0.164465	0.184366	0.223216	0.181643	0.139015	0.203354	0.205585	0.271858	0.221322	0.209645	0.256478	0.260107	0.200391	0.213509	0.184174	0.188184	0.234164	0.158516	0.16159	0.157506	0.123255	0.241964	0.262094	0.18114	0.136971	0.219029	0.226251	0.201587	0.159624
44651_18_7_2	44651_18_7_2	1	0.159315	0.153518	0.147688	0.141026	0.145365	0.149801	0.13349	0.144442	0.138346	0.147643	0.13269	0.12695	0.135919	0.414655	0.466902	0.439286	0.453629	0.425651	0.365872	0.367817	0.37281	0.264084	0.154529	0.203018	0.172848	0.152837	0.20968	0.14895	0.149826	0.251741	0.311154	0.177974	0.164483	0.146476	0.18016	0.160324	0.193453	0.161161	0.134731	0.208187	0.293006	0.301703	0.277998	0.229759	0.256474
44651_9_15_4	44651_9_15_4	1	0.175326	0.123782	0.112814	0.109057	0.108343	0.109987	0.114534	0.117582	0.113863	0.186754	0.167295	0.155229	0.233764	0.318353	0.352334	0.333551	0.366021	0.323379	0.302069	0.222276	0.157035	0.143612	0.143598	0.123265	0.133729	0.139936	0.131365	0.205408	0.245052	0.2448	0.291082	0.266496	0.284808	0.304109	0.27878	0.236056	0.238856	0.261872	0.230787	0.273275	0.29029	0.267402	0.267775	0.24945	0.22545
44689_3_9_4	44689_3_9_4	1	0.106252	0.096744	0.098767	0.105944	0.123944	0.130574	0.214152	0.147643	0.151505	0.174788	0.128941	0.17614	0.302209	0.427203	0.459398	0.43582	0.372412	0.365134	0.389276	0.340733	0.305992	0.284179	0.239498	0.171426	0.172005	0.192014	0.241042	0.191	0.196478	0.157766	0.278379	0.24597	0.255938	0.234551	0.173458	0.1422	0.167638	0.120723	0.18896	0.174684	0.171791	0.138005	0.15035
Cluster_x	x	1
Cluster_1	Cluster_1	1
44651_4_6_2	44651_4_6_2	1	0.138552	0.147625	0.150353	0.160499	0.1498	0.161165	0.211737	0.186537	0.227261	0.166212	0.143106	0.159917	0.16156	0.299808	0.369107	0.345965	0.27717	0.263577	0.190083	0.220117	0.179525	0.165121	0.158589	0.161126	0.164875	0.161288	0.161788	0.162606	0.167717	0.190997	0.194347	0.17139	0.170134	0.19975	0.208183	0.231652	0.262417	0.238899	0.262634	0.27905	0.26966	0.286828	0.313514	0.317756	0.317584
44657_13_9_3	44657_13_9_3	1	0.10762	0.118393	0.121405	0.150192	0.150243	0.133384	0.13409	0.14905	0.200021	0.149978	0.142365	0.130168	0.118902	0.411366	0.474288	0.45345	0.449489	0.420284	0.363879	0.324971	0.249861	0.136944	0.158852	0.111031	0.11918	0.133169	0.142459	0.173924	0.16198	0.159913	0.156062	0.150097	0.208945	0.150179	0.123642	0.139461	0.156058	0.157261	0.142257	0.161711	0.245264	0.177911	0.155956	0.170511	0.135737
44651_1_0_8	44651_1_0_8	1	0.240273	0.217169	0.234561	0.216354	0.22152	0.21668	0.193722	0.172174	0.156144	0.146556	0.194959	0.165185	0.373449	0.434501	0.435158	0.360348	0.412423	0.405665	0.318783	0.1975	0.179508	0.178368	0.175942	0.169903	0.159657	0.167255	0.155234	0.169428	0.166766	0.199438	0.200782	0.202312	0.167008	0.182144	0.187037	0.214549	0.183559	0.319556	0.167162	0.202069	0.194347	0.252003	0.223563	0.239046	0.314312
44651_3_21_6	44651_3_21_6	1	0.086464	0.085954	0.08856	0.08833	0.110264	0.098712	0.120371	0.119936	0.121205	0.117299	0.132376	0.110564	0.207688	0.216249	0.194917	0.223003	0.270441	0.262421	0.190494	0.158195	0.176295	0.108015	0.151855	0.120437	0.14997	0.146812	0.173176	0.160924	0.17504	0.220173	0.255537	0.276635	0.267311	0.214074	0.221821	0.253987	0.280496	0.260112	0.290933	0.315121	0.337002	0.360937	0.303477	0.29755	0.225661
44657_7_0_2	44657_7_0_2	1	0.15532	0.133885	0.118883	0.111569	0.114555	0.114925	0.112095	0.119416	0.120384	0.14205	0.106273	0.123616	0.115915	0.397776	0.488836	0.492475	0.407034	0.300079	0.293279	0.205094	0.134225	0.133324	0.131136	0.15629	0.225157	0.16492	0.202374	0.180328	0.17945	0.323048	0.271422	0.328404	0.213411	0.161117	0.150929	0.174514	0.229069	0.276381	0.23476	0.242054	0.233713	0.153288	0.17095	0.150735	0.155339
44657_16_13_5	44657_16_13_5	1	0.148541	0.164822	0.116806	0.104447	0.10669	0.106904	0.107692	0.09631	0.116584	0.088817	0.086249	0.093253	0.115133	0.365382	0.334467	0.274664	0.198061	0.225601	0.124615	0.180848	0.164503	0.164331	0.230883	0.201592	0.22751	0.199886	0.127732	0.119572	0.101406	0.122394	0.114322	0.105911	0.174333	0.10597	0.11065	0.225115	0.142607	0.146268	0.145638	0.335497	0.27994	0.117506	0.124706	0.133561	0.154455
44657_14_15_5	44657_14_15_5	1	0.129578	0.135894	0.134876	0.128355	0.124312	0.120271	0.121744	0.118705	0.112624	0.111368	0.107236	0.113454	0.130941	0.429226	0.389684	0.415983	0.361743	0.224456	0.153322	0.139471	0.299346	0.136587	0.142513	0.150369	0.147391	0.141426	0.152357	0.163659	0.186676	0.233876	0.222679	0.141957	0.127316	0.134444	0.132776	0.126668	0.165495	0.171931	0.181413	0.181892	0.178892	0.164951	0.126281	0.129894	0.130621
44657_1_0_8	44657_1_0_8	1	0.139724	0.1387	0.132685	0.135218	0.127031	0.124903	0.123371	0.127681	0.129163	0.120184	0.136911	0.124147	0.311487	0.469888	0.4453	0.448452	0.412204	0.385694	0.20343	0.146031	0.129342	0.133433	0.128892	0.148671	0.221714	0.138006	0.151557	0.143385	0.175058	0.130308	0.12971	0.174861	0.148701	0.230309	0.165951	0.154537	0.168061	0.159434	0.157429	0.152277	0.174374	0.128702	0.279143	0.187652	0.21837
44657_19_0_6	44657_19_0_6	1	0.157791	0.173947	0.136528	0.153266	0.200066	0.130889	0.119803	0.142071	0.118602	0.116041	0.120831	0.119625	0.289508	0.494617	0.430702	0.445089	0.154692	0.211319	0.144354	0.16164	0.147045	0.155636	0.129508	0.140145	0.130206	0.154685	0.207093	0.161726	0.144759	0.266405	0.1512	0.140044	0.149839	0.159194	0.154155	0.149073	0.243676	0.186881	0.186544	0.160767	0.377229	0.251738	0.107462	0.33345	0.263064
44657_19_10_3	44657_19_10_3	1	0.123913	0.133002	0.125873	0.133742	0.152427	0.117207	0.118106	0.122932	0.117454	0.123156	0.125128	0.13825	0.120962	0.39828	0.417451	0.413266	0.275212	0.155612	0.137295	0.193294	0.141492	0.141745	0.155948	0.206579	0.202154	0.20075	0.222535	0.187441	0.204293	0.192492	0.203391	0.212408	0.23318	0.217674	0.243666	0.362467	0.315446	0.214149	0.330774	0.251507	0.222007	0.198909	0.297316	0.242325	0.180964
44657_1_0_2	44657_1_0_2	1	0.147448	0.148716	0.126494	0.117978	0.123856	0.130991	0.137775	0.131036	0.13395	0.123967	0.114542	0.113408	0.10145	0.392538	0.417164	0.410964	0.394845	0.17787	0.223064	0.180993	0.242376	0.286185	0.121686	0.11734	0.134099	0.13492	0.260391	0.141714	0.145943	0.146974	0.144859	0.14213	0.131921	0.155352	0.155412	0.199973	0.144066	0.160428	0.131026	0.166461	0.325205	0.310573	0.278059	0.172629	0.147318
44657_17_0_6	44657_17_0_6	1	0.123265	0.131098	0.118334	0.11546	0.110111	0.117386	0.112783	0.122659	0.108016	0.098495	0.097697	0.100401	0.206178	0.471716	0.503336	0.37034	0.308874	0.136982	0.159816	0.124251	0.113697	0.126095	0.114679	0.111973	0.123688	0.127515	0.127068	0.139989	0.192241	0.135057	0.204055	0.235383	0.214725	0.250186	0.150026	0.122224	0.176725	0.152844	0.138748	0.132052	0.2646	0.133381	0.136937	0.131207	0.20194
44651_8_0_3	44651_8_0_3	1	0.185121	0.155901	0.134688	0.138309	0.122778	0.119392	0.118583	0.114889	0.113005	0.120859	0.13075	0.118181	0.131019	0.357288	0.391989	0.314125	0.181846	0.153257	0.125816	0.133015	0.127018	0.144688	0.13969	0.210302	0.194366	0.18234	0.130266	0.154134	0.133915	0.12442	0.319628	0.131025	0.12891	0.165003	0.174763	0.152816	0.230374	0.26385	0.211962	0.148241	0.231888	0.203661	0.253678	0.208524	0.19385
44657_14_0_6	44657_14_0_6	1	0.121706	0.115508	0.111341	0.111165	0.096222	0.096778	0.092069	0.090489	0.087726	0.090305	0.095121	0.094452	0.166391	0.342554	0.348831	0.327182	0.334056	0.285058	0.120466	0.176473	0.112487	0.108125	0.126929	0.161323	0.220627	0.192239	0.150433	0.113133	0.112445	0.111988	0.115561	0.116126	0.128894	0.138468	0.139475	0.119027	0.206465	0.204178	0.303834	0.309278	0.236247	0.342053	0.238152	0.124229	0.114208
44689_4_0_1	44689_4_0_1	1	0.119768	0.112906	0.109732	0.105059	0.099734	0.120189	0.105743	0.122803	0.122269	0.117594	0.116198	0.106171	0.162058	0.27399	0.403383	0.338618	0.280315	0.187866	0.129673	0.119905	0.109705	0.102946	0.099733	0.110428	0.102612	0.106819	0.109906	0.112809	0.150652	0.110997	0.138221	0.121275	0.191648	0.145824	0.140693	0.127397	0.211286	0.294121	0.324178	0.217617	0.146047	0.253856	0.157507
44689_8_0_5	44689_8_0_5	1	0.12961	0.11666	0.122952	0.125516	0.120676	0.120865	0.117244	0.12412	0.111195	0.109088	0.111269	0.11016	0.142719	0.222949	0.253734	0.198983	0.236718	0.25579	0.159726	0.180354	0.136828	0.12672	0.129231	0.135222	0.17319	0.13212	0.143551	0.14208	0.149166	0.105478	0.126788	0.132338	0.170986	0.190059	0.143035	0.144154	0.103379	0.135824	0.109764	0.11048	0.142001	0.137117	0.126536
44657_25_0_6	44657_25_0_6	1	0.143406	0.134316	0.141261	0.125654	0.132982	0.114528	0.106338	0.097339	0.097177	0.094858	0.107169	0.108472	0.242946	0.45983	0.441464	0.333823	0.326088	0.146726	0.122059	0.144966	0.113408	0.127714	0.14957	0.141352	0.126528	0.115493	0.135377	0.147421	0.110933	0.140437	0.122449	0.13195	0.122332	0.131232	0.137529	0.182612	0.125361	0.26571	0.231279	0.197534	0.137586	0.186162	0.130191	0.123948	0.195106
44657_2_0_3	44657_2_0_3	1	0.164652	0.157452	0.137886	0.137921	0.134246	0.120328	0.130775	0.140426	0.133684	0.142032	0.135242	0.134751	0.136828	0.43594	0.412258	0.369001	0.388612	0.31375	0.16137	0.148214	0.217709	0.243143	0.155951	0.163222	0.150872	0.167179	0.17049	0.224293	0.183311	0.168007	0.171818	0.157741	0.216071	0.295379	0.230482	0.235884	0.318054	0.378766	0.381296	0.368245	0.311612	0.317773	0.34043	0.151187	0.274478
44657_5_2_1	44657_5_2_1	1	0.11694	0.109811	0.115067	0.091682	0.095186	0.112371	0.111274	0.109575	0.110785	0.108062	0.111747	0.144166	0.13604	0.359303	0.358239	0.349313	0.346184	0.287597	0.188121	0.29124	0.203441	0.145761	0.155462	0.145272	0.13589	0.230224	0.152785	0.157058	0.168876	0.223447	0.170717	0.294245	0.26394	0.346923	0.308193	0.327978	0.248253	0.281424	0.219659	0.246578	0.204106	0.299365	0.247481	0.155472	0.153077
44689_1_0_5	44689_1_0_5	1	0.16883	0.180146	0.175661	0.162921	0.168198	0.156384	0.149659	0.148621	0.144811	0.151535	0.131451	0.13204	0.221901	0.328363	0.331457	0.336497	0.296401	0.27094	0.185964	0.320904	0.255419	0.245119	0.144329	0.134296	0.166313	0.247376	0.14342	0.154527	0.141292	0.154563	0.161685	0.160124	0.24536	0.14589	0.191042	0.178125	0.185904	0.292811	0.2308	0.252975	0.255721	0.360473	0.36027
44689_10_0_6	44689_10_0_6	1	0.110796	0.110748	0.105003	0.107031	0.108548	0.111442	0.105682	0.111024	0.106989	0.112135	0.10926	0.117575	0.326995	0.339768	0.362566	0.255771	0.313777	0.327428	0.159622	0.196186	0.124025	0.143431	0.13142	0.139375	0.118681	0.162734	0.115252	0.115086	0.118431	0.122262	0.141154	0.136773	0.110607	0.111406	0.099071	0.131596	0.135366	0.127407	0.128081	0.133843	0.254614	0.117957	0.141349
44657_7_11_4	44657_7_11_4	1	0.125596	0.113619	0.120059	0.11403	0.11044	0.10587	0.109086	0.108446	0.114191	0.097755	0.102872	0.116385	0.120482	0.426949	0.394202	0.262155	0.232688	0.152654	0.09313	0.103945	0.099543	0.125978	0.096276	0.130333	0.129906	0.110572	0.117351	0.128506	0.145709	0.142989	0.161558	0.172534	0.169836	0.247783	0.30962	0.351563	0.228837	0.204261	0.214275	0.205873	0.132353	0.110554	0.118238	0.131634	0.13431
44689_7_0_4	44689_7_0_4	1	0.151046	0.111566	0.109471	0.117698	0.099381	0.114277	0.128045	0.09869	0.2595	0.131256	0.096515	0.243659	0.304388	0.431151	0.398059	0.421576	0.365785	0.366636	0.223841	0.20834	0.131343	0.106783	0.110591	0.105815	0.111614	0.141788	0.179535	0.184034	0.216689	0.188748	0.185795	0.285855	0.264218	0.298559	0.230098	0.142142	0.198748	0.184266	0.24317	0.260646	0.288418	0.207251	0.265496
44689_11_7_3	44689_11_7_3	1	0.142666	0.136889	0.112706	0.150307	0.152406	0.171502	0.152284	0.155523	0.181502	0.185604	0.158885	0.143441	0.149521	0.377444	0.317999	0.376753	0.344193	0.249037	0.191011	0.184406	0.19026	0.231304	0.203588	0.19096	0.159589	0.210188	0.148568	0.162582	0.191286	0.17869	0.280076	0.207754	0.289005	0.302039	0.224023	0.320731	0.242266	0.238882	0.296666	0.248116	0.279543	0.250572	0.262075
44651_1_0_5	44651_1_0_5	1	0.253536	0.228084	0.222865	0.203125	0.213051	0.199767	0.203322	0.193788	0.186828	0.195834	0.180166	0.186922	0.367085	0.501846	0.581241	0.593688	0.550095	0.333115	0.195837	0.177788	0.171293	0.173707	0.17451	0.192474	0.188693	0.181148	0.178983	0.173343	0.177846	0.18828	0.220243	0.23258	0.185582	0.241332	0.377137	0.431927	0.234872	0.296605	0.265027	0.316974	0.411765	0.289495	0.205943	0.19075	0.170502
44657_9_23_7	44657_9_23_7	1	0.118969	0.110416	0.111518	0.111369	0.109291	0.101728	0.099159	0.101468	0.098685	0.100172	0.096862	0.095398	0.205587	0.32719	0.286561	0.28666	0.21807	0.134489	0.157553	0.135134	0.168951	0.141297	0.142653	0.14274	0.194255	0.189306	0.146109	0.15818	0.155155	0.156203	0.163376	0.231271	0.181001	0.278922	0.245329	0.260736	0.366895	0.364662	0.378088	0.337223	0.363375	0.30868	0.354825	0.308394	0.397205
44689_14_0_6	44689_14_0_6	1	0.130455	0.113789	0.129999	0.104385	0.147834	0.130123	0.201867	0.223324	0.167487	0.107692	0.107954	0.089494	0.284358	0.336669	0.396234	0.345054	0.312454	0.372979	0.233484	0.170082	0.124618	0.261698	0.141013	0.112826	0.166555	0.113158	0.148128	0.151272	0.135119	0.101566	0.138105	0.148432	0.191155	0.216349	0.109131	0.232661	0.275361	0.145878	0.142326	0.209618	0.223619	0.202586	0.163038
44657_6_3_2	44657_6_3_2	1	0.133666	0.106748	0.113609	0.104892	0.098355	0.139287	0.114919	0.098601	0.092844	0.091473	0.09265	0.100136	0.106564	0.315905	0.371011	0.385189	0.166141	0.126576	0.120919	0.147562	0.208506	0.102098	0.110577	0.238652	0.109517	0.107012	0.119246	0.140481	0.111098	0.12404	0.113173	0.148144	0.136917	0.165889	0.134049	0.224892	0.14166	0.226723	0.148996	0.140645	0.234303	0.204458	0.304066	0.159151	0.154984
44657_6_0_7	44657_6_0_7	1	0.128047	0.15884	0.159506	0.155953	0.141578	0.135881	0.137149	0.138481	0.147925	0.15092	0.1355	0.154285	0.237336	0.353261	0.365981	0.30669	0.155557	0.14771	0.149295	0.144402	0.14863	0.134037	0.143349	0.147227	0.171577	0.158635	0.159506	0.158807	0.179348	0.157238	0.155259	0.209268	0.211029	0.270129	0.219371	0.232924	0.238368	0.221309	0.253363	0.154047	0.147582	0.162142	0.149899	0.150552	0.254875
44657_2_12_5	44657_2_12_5	1	0.120162	0.120876	0.106232	0.100393	0.098437	0.095959	0.100162	0.099574	0.097151	0.096997	0.093561	0.098161	0.11153	0.387906	0.401657	0.380307	0.394056	0.296757	0.192904	0.254288	0.116768	0.142042	0.146927	0.15097	0.120738	0.12186	0.123001	0.123291	0.154879	0.153513	0.282897	0.30262	0.232285	0.15395	0.288677	0.377599	0.137277	0.234265	0.204784	0.145237	0.233047	0.29175	0.193322	0.164675	0.289767
44657_6_0_1	44657_6_0_1	1	0.14528	0.132836	0.126305	0.129197	0.120661	0.118652	0.122694	0.11634	0.128278	0.116445	0.125089	0.113493	0.111781	0.406573	0.456965	0.479521	0.500036	0.424035	0.24459	0.127336	0.130917	0.12118	0.123908	0.116903	0.117806	0.132564	0.209681	0.127633	0.15041	0.14849	0.165038	0.216588	0.408551	0.229736	0.366748	0.485271	0.449908	0.29316	0.414017	0.362191	0.413078	0.181901	0.219724	0.336805	0.201984
44689_12_15_6	44689_12_15_6	1	0.113865	0.105336	0.111962	0.107752	0.107871	0.102023	0.122819	0.11952	0.098655	0.109344	0.11546	0.088682	0.154423	0.197149	0.259524	0.217451	0.254964	0.183122	0.11969	0.117752	0.113546	0.195795	0.138354	0.146886	0.16723	0.182062	0.148027	0.139259	0.179158	0.146433	0.231706	0.263482	0.182924	0.159175	0.115203	0.187584	0.179817	0.138557	0.162623	0.159208	0.199877	0.212332	0.161203
44657_3_0_1	44657_3_0_1	1	0.177811	0.194009	0.154095	0.19607	0.149678	0.139455	0.135301	0.135946	0.132255	0.128323	0.14004	0.154128	0.154399	0.394732	0.42947	0.423711	0.194222	0.246451	0.18373	0.165341	0.186546	0.160221	0.168989	0.159045	0.153388	0.158404	0.195019	0.194642	0.162751	0.173669	0.162639	0.236064	0.250425	0.304171	0.188144	0.231388	0.19122	0.24702	0.164468	0.220633	0.175853	0.179612	0.225917	0.167918	0.152028
44657_7_0_3	44657_7_0_3	1	0.166517	0.153342	0.158873	0.155621	0.148008	0.12365	0.149689	0.142513	0.131652	0.12962	0.122037	0.142194	0.131039	0.515676	0.560287	0.335498	0.478427	0.301921	0.147458	0.175596	0.136987	0.150348	0.135906	0.15496	0.196349	0.185703	0.13816	0.115202	0.114194	0.105509	0.122262	0.15472	0.129988	0.137962	0.171514	0.125955	0.127855	0.238378	0.268281	0.30454	0.391353	0.232903	0.294416	0.203755	0.16021
[truncated: 140 more columns]
