# Supplementary material for: Modeling single-cell phenotypes links yeast stress acclimation to transcriptional repression and pre-stress cellular states
Source: eLife. 2022 Nov 9;11:e82017. doi: 10.7554/eLife.82017 (PMC9678356; doi:10.7554/eLife.82017)
Supplement: Source code 1. — This MATLAB script takes halogen images and identifies cells. Makes an output file to be used by the 'Source-Code-2.m' script. [file elife-82017-code1.zip]

Archive with 1 entries (1 files):
- 19-07-2022-RA-eLife-82017/SourceCode1.m
