# Supplementary material for: Modeling single-cell phenotypes links yeast stress acclimation to transcriptional repression and pre-stress cellular states
Source: eLife. 2022 Nov 9;11:e82017. doi: 10.7554/eLife.82017 (PMC9678356; doi:10.7554/eLife.82017)
Supplement: Source code 2. — This script takes the output file from Source-Code-1.m and tracks individual cells through time series and extracts cell size and TF nuclear localization. [file elife-82017-code2.zip]

Archive with 1 entries (1 files):
- 19-07-2022-RA-eLife-82017/SourceCode2.m
